# Supplementary material for: Genome-wide screen in human plasma identifies multifaceted complement evasion of Pseudomonas aeruginosa
Source: PLoS Pathog. 2023 Jan 25;19(1):e1011023. doi: 10.1371/journal.ppat.1011023 (PMC9901815; doi:10.1371/journal.ppat.1011023)
Supplement: S1 Table — (XLSX) [file ppat.1011023.s006.xlsx]

## Sheet: Coding regions
Table 1S_Tnseq_data
Gene_ID	Locus Tag AZPAE-15042 (Pseudomonas genome database)	PAO1_ID	Gene Name	Product Name	Normalized count in I1	Normalized count in I2	Normalized count in P1	Normalized count in P2	Base mean	Log2(FC)	StdErr	Wald-stats	P-value	P-adj	Function
IHMA87_01837	IHMA87_RS09400	PA3108	purF	amidophosphoribosyltransferase	1.55335	2.61751	403146	763563	291678	17.2629	0.9625	17.9354	6.23742e-72	3.63766e-68	Nucleotide transport and metabolism
IHMA87_00477	IHMA87_RS02490	PA0501	bioF	8-amino-7-oxononanoate synthase	21.5249	30.0244	737932	1.9599e+06	674471	14.9381	0.979016	15.2583	1.45061e-52	2.28824e-49	Coenzyme transport and metabolism
IHMA87_04493	IHMA87_RS23030	PA0763	mucA	sigma factor AlgU negative regulatory protein	13.8692	34.3356	701665	1.31001e+06	502932	14.6038	0.993807	14.6948	6.95854e-49	6.76371e-46	Signal transduction mechanisms
IHMA87_02894	IHMA87_RS14825			TraX family protein	0	0	4330.34	2093.27	1605.9	14.6018	1.5033	9.71318	2.64935e-22	6.18041e-20
IHMA87_00400	IHMA87_RS02095	PA0420	bioA	adenosylmethionine--8-amino-7-oxononanoate transaminase	200.604	181.07	3.32567e+06	7.28669e+06	2.65318e+06	14.1469	0.927478	15.2531	1.56944e-52	2.28824e-49	Coenzyme transport and metabolism
IHMA87_00476	IHMA87_RS02485	PA0500	bioB	biotin synthase BioB	107.847	67.4395	1.84819e+06	2.70046e+06	1.13721e+06	14.098	0.893792	15.7732	4.75741e-56	1.38726e-52	Coenzyme transport and metabolism
IHMA87_05343	IHMA87_RS27290	PA4855	purD	phosphoribosylamine--glycine ligase	0.110953	1.38574	21071.2	39879.6	15238.1	14.0636	1.24248	11.319	1.05722e-29	3.85357e-27	Nucleotide transport and metabolism
IHMA87_04291	IHMA87_RS22015	PA0945	purM	phosphoribosylformylglycinamidine cyclo-ligase	13.3144	8.00651	191602	365265	139222	14.0395	0.940448	14.9285	2.14966e-50	2.50736e-47	Nucleotide transport and metabolism
IHMA87_02666	IHMA87_RS13585	PA2484		TetR/AcrR family transcriptional regulator	20.4154	24.9434	165847	521847	171935	13.1975	1.00635	13.1142	2.7287e-39	1.32615e-36	Transcription
IHMA87_00895	IHMA87_RS04615	PA4033	mucE	hypothetical protein	0.776673	0	16944.8	4141.28	5271.72	13.0697	1.39073	9.3977	5.57697e-21	1.1616e-18	Function unknown
IHMA87_04490	IHMA87_RS23015	PA0766	mucD	DegQ family serine endoprotease	24.6316	36.3372	285512	425217	177698	12.9968	0.887628	14.6422	1.51115e-48	1.10163e-45	Posttranslational modification, protein turnover, chaperones
IHMA87_04292	IHMA87_RS22020	PA0944	purN	phosphoribosylglycinamide formyltransferase	2.77383	3.38737	26429.2	47494.6	18482.5	12.9906	0.922443	14.0828	4.84427e-45	3.13909e-42	Nucleotide transport and metabolism
IHMA87_00479	IHMA87_RS02500	PA0503	bioC	malonyl-ACP O-methyltransferase BioC	51.2604	39.1087	315401	736543	263009	12.9163	0.94868	13.615	3.2626e-42	1.90275e-39	Coenzyme transport and metabolism
IHMA87_01191	IHMA87_RS06155	PA3763	purL	phosphoribosylformylglycinamidine synthase	60.6915	44.4977	326125	761758	271997	12.75	0.951186	13.4043	5.7027e-41	3.02347e-38	Nucleotide transport and metabolism
IHMA87_06317	IHMA87_RS32335			hypothetical protein	15.9773	16.4749	108918	117862	56703.1	12.3377	0.841809	14.6562	1.22989e-48	1.02467e-45
IHMA87_01786	IHMA87_RS09145	PA3161	himD	integration host factor subunit beta	0.221907	6.62077	32054	48993.9	20263.7	12.1288	1.38094	8.78297	1.59216e-18	2.3809e-16	Replication, recombination and repair
IHMA87_04494	IHMA87_RS23035	PA0762	algU	RNA polymerase sigma-H factor	12.5377	41.5723	51509.1	170172	55433.7	11.2463	1.12232	10.0206	1.23733e-23	3.00672e-21	Transcription
IHMA87_02554	IHMA87_RS13020	PA2573		methyl-accepting chemotaxis protein	2.21907	1.69369	7546.72	4763.61	3078.56	11.1313	0.925237	12.0308	2.44902e-33	1.02019e-30	Signal transduction mechanisms
IHMA87_00480	IHMA87_RS02505	PA0504	bioD	ATP-dependent dethiobiotin synthetase BioD	22.6345	49.7328	52034.7	143519	48906.6	10.8032	1.03371	10.4509	1.45078e-25	4.23048e-23	Coenzyme transport and metabolism
IHMA87_04492	IHMA87_RS23025	PA0764	mucB	sigma factor AlgU regulatory protein MucB	38.057	49.5788	83798.4	105461	47336.8	10.6872	0.857746	12.4596	1.2397e-35	5.56147e-33	Signal transduction mechanisms
IHMA87_06033	IHMA87_RS30810	PA5490	cc4	cytochrome c4	2.33002	4.46517	5569.83	9617.73	3798.59	10.6342	0.95766	11.1044	1.19417e-28	4.0967e-26	Energy production and conversion
IHMA87_04274	IHMA87_RS21930			hypothetical protein	0.110953	2.46354	6377.84	2455.35	2208.94	10.6023	1.35515	7.82373	5.12787e-15	4.67277e-13
IHMA87_04133	IHMA87_RS21195	PA1078	flgC	flagellar basal body rod protein FlgC	77.4454	125.949	144094	225021	92329.6	10.401	0.903687	11.5095	1.18177e-30	4.59472e-28	Cell motility
IHMA87_04779	IHMA87_RS24455	PA4457		KpsF/GutQ family sugar-phosphate isomerase	4.10527	0.769857	9162.76	1889.6	2764.31	10.2436	1.25025	8.19329	2.54187e-16	3.15408e-14	General function prediction only
IHMA87_00319	IHMA87_RS01695	PA0341	lgt	prolipoprotein diacylglyceryl transferase	1.77525	0.769857	3341.9	803.364	1036.95	9.95361	1.14519	8.69164	3.57243e-18	5.2086e-16	Cell wall/membrane/envelope biogenesis
IHMA87_00896	IHMA87_RS04620	PA4032		response regulator transcription factor	301.682	230.957	459417	220891	170210	9.89334	0.92546	10.6902	1.13152e-26	3.66612e-24	Signal transduction mechanisms
IHMA87_03447	IHMA87_RS17730	PA1758	pabB	aminodeoxychorismate synthase component I	49.4852	42.958	32155.9	79227.5	27869	9.78528	0.953197	10.2658	1.00536e-24	2.54925e-22	Coenzyme transport and metabolism
IHMA87_05840	IHMA87_RS29810	PA5315	rpmG	50S ribosomal protein L33	0	0	47.069	84.8624	32.9828	9.71474	1.66885	5.82121	5.8424e-09	2.60098e-07	Translation, ribosomal structure and biogenesis
IHMA87_03022	IHMA87_RS15490	PA2122		SRPBCC family protein	19.084	2.61751	9076.47	20463.1	7390.33	9.64536	1.20493	8.0049	1.19561e-15	1.26778e-13	Function unknown
IHMA87_01755	IHMA87_RS08990			DUF559 domain-containing protein	9.54199	11.3939	6864.22	13204.6	5022.44	9.5063	0.91503	10.3891	2.78076e-25	7.37154e-23
IHMA87_04617	IHMA87_RS23660	PA4315	mvaT	hypothetical protein	18.8621	11.7018	11626	15309.2	6741.44	9.41094	0.890023	10.5738	3.94145e-26	1.20982e-23	Function unknown
IHMA87_02603					54.3671	19.5544	21032	47941.6	17261.9	9.34361	1.03997	8.9845	2.59904e-19	4.45811e-17
IHMA87_02570					0.221907	1.23177	439.31	1007.03	361.949	9.27959	1.17822	7.87597	3.38115e-15	3.28648e-13
IHMA87_06192					2.99574	0.461914	5797.33	101.835	1475.65	9.24583	1.56124	5.92211	3.17828e-09	1.50415e-07
IHMA87_05344	IHMA87_RS27295	PA4856	retS	hybrid sensor histidine kinase/response regulator	63.6872	95.4623	33128.7	86537	29956.2	9.11008	0.980026	9.29575	1.46178e-20	2.93969e-18	Signal transduction mechanisms
IHMA87_02837	IHMA87_RS14535	PA2259	ptxS	LacI family DNA-binding transcriptional regulator	2.88479	5.23503	1733.71	4412.84	1538.67	9.09112	1.01045	8.9971	2.3175e-19	4.18547e-17	Transcription
IHMA87_06034	IHMA87_RS30815	PA5491		cytochrome c5 family protein	11.2063	10.0081	13045.9	2325.23	3848.1	8.90436	1.12501	7.91495	2.47354e-15	2.44503e-13	Energy production and conversion
IHMA87_03464	IHMA87_RS17815	PA1741		glutaredoxin	10.9844	0.615886	3624.31	6687.15	2580.77	8.89929	1.32652	6.70876	1.96281e-11	1.32989e-09	Posttranslational modification, protein turnover, chaperones
IHMA87_03341	IHMA87_RS17165			hypothetical protein	65.6844	78.0635	45672.6	36439.9	20564.1	8.84262	0.849963	10.4035	2.38912e-25	6.63492e-23
IHMA87_04084	IHMA87_RS20940	PA1120	tpbB	diguanylate cyclase	76.003	160.438	39624.2	98100.9	34490.4	8.73161	1.00915	8.65245	5.04051e-18	7.16981e-16	Signal transduction mechanisms
IHMA87_04596	IHMA87_RS23545	PA4295	fppA	peptidase	5.99148	48.347	18725.6	14681.2	8365.28	8.60658	1.19077	7.22775	4.91072e-13	3.92319e-11	Intracellular trafficking, secretion, and vesicular transport
IHMA87_00906	IHMA87_RS04670			aldehyde dehydrogenase	101.855	32.334	21549.7	49706.7	17847.7	8.55202	1.06236	8.05005	8.27599e-16	9.28184e-14
IHMA87_04595	IHMA87_RS23540	PA4294		pilus assembly protein	14.7568	21.71	11124	5974.31	4283.69	8.51142	0.921471	9.23677	2.54052e-20	4.93877e-18	Function unknown
IHMA87_04351	IHMA87_RS22315	PA0903	alaS	alanine--tRNA ligase	5.65862	3.07943	5012.84	333.792	1338.84	8.42511	1.31813	6.3917	1.64053e-10	9.28893e-09	Translation, ribosomal structure and biogenesis
IHMA87_05206	IHMA87_RS26625	PA4729	panB	3-methyl-2-oxobutanoate hydroxymethyltransferase	0.221907	0.307943	47.069	265.902	78.3752	8.40198	1.29654	6.48031	9.15351e-11	5.44727e-09	Coenzyme transport and metabolism
IHMA87_03408	IHMA87_RS17525	PA1796	folD	bifunctional methylenetetrahydrofolate dehydrogenase/methenyltetrahydrofolate cyclohydrolase FolD	0.33286	0.307943	0	825.994	206.659	8.37363	1.73985	4.81286	1.48789e-06	4.05485e-05	Coenzyme transport and metabolism
IHMA87_06138	IHMA87_RS31350			hypothetical protein	57.141	60.0488	34117.2	15428	12415.6	8.36131	0.92958	8.99472	2.36832e-19	4.18547e-17
IHMA87_01293	IHMA87_RS06665	PA3675		DUF4197 domain-containing protein	106.959	97.4639	25040.7	57859.2	20776.1	8.29682	0.938106	8.84423	9.21623e-19	1.49303e-16	Function unknown
IHMA87_00132	IHMA87_RS00705	PA0129	gabP	GABA permease	317.77	451.29	110267	191710	75686.4	8.2811	0.902236	9.17842	4.37467e-20	8.23003e-18	Amino acid transport and metabolism
IHMA87_01988	IHMA87_RS10165	PA2980		Trm112 family protein	0	0	54.9138	5.65749	15.1428	8.25892	1.86106	4.43775	9.09034e-06	0.000195627	Function unknown
IHMA87_03641	IHMA87_RS18700	PA1533		YbaB/EbfC family nucleoid-associated protein	0	0	23.5345	22.63	11.5411	8.2246	1.78342	4.6117	3.99389e-06	9.54604e-05	Function unknown
IHMA87_06217	IHMA87_RS31750			hypothetical protein	74.1168	51.7344	26233.1	20152	11627.7	8.21764	0.869787	9.44788	3.45774e-21	7.46871e-19
IHMA87_01777	IHMA87_RS09105	PA3169		S-methyl-5-thioribose-1-phosphate isomerase	8.3215	0.307943	1137.5	3745.26	1222.85	8.17354	1.41472	5.77749	7.58227e-09	3.34998e-07	Translation, ribosomal structure and biogenesis
IHMA87_02980	IHMA87_RS15275	PA2165		glycogen synthase GlgA	34.8394	25.5593	7287.84	14545.4	5473.41	8.14869	0.924487	8.81428	1.20456e-18	1.89864e-16	Carbohydrate transport and metabolism
IHMA87_02844	IHMA87_RS14575	PA2252		sodium:alanine symporter family protein	42.2732	33.1038	12159.5	13544	6444.72	8.12362	0.850222	9.55471	1.23932e-21	2.77988e-19	Amino acid transport and metabolism
IHMA87_02576	IHMA87_RS13130			hypothetical protein	0.110953	0.153971	0	254.587	63.713	8.10444	1.71025	4.73876	2.15035e-06	5.57371e-05
IHMA87_00380	IHMA87_RS02000	PA0401		dihydroorotase	0.443813	0.769857	125.517	339.449	116.545	8.06713	1.11329	7.24621	4.28604e-13	3.47169e-11	Nucleotide transport and metabolism
IHMA87_01967	IHMA87_RS10060	PA3000	aroP1	amino acid permease	392.775	131.492	217921	19178.9	59406.2	8.05625	1.30162	6.18939	6.03965e-10	3.26141e-08	Amino acid transport and metabolism
IHMA87_01696	IHMA87_RS08695			GNAT family N-acetyltransferase	72.8964	22.6338	13218.5	21164.7	8619.68	8.05586	1.02628	7.8496	4.17363e-15	3.99027e-13
IHMA87_03494	IHMA87_RS17960	PA1674	folE2	GTP cyclohydrolase I FolE	7.32292	8.31446	5381.55	752.446	1537.41	8.02312	1.17383	6.83502	8.19927e-12	5.90347e-10	Coenzyme transport and metabolism
IHMA87_05096	IHMA87_RS26085	PA4634		SOS response-associated peptidase	0.221907	0.769857	15.6897	543.119	139.95	8.02055	1.50139	5.34208	9.18882e-08	3.34932e-06	Function unknown
IHMA87_02684	IHMA87_RS13680	PA2466	foxA	TonB-dependent siderophore receptor	100.635	129.49	25401.6	47766.2	18349.5	7.98479	0.907324	8.80037	1.36361e-18	2.09279e-16	Inorganic ion transport and metabolism
IHMA87_02865	IHMA87_RS14675	PA2231	pslA	undecaprenyl-phosphate glucose phosphotransferase	32.6203	20.9401	6919.14	9900.61	4218.33	7.97888	0.891461	8.95034	3.54383e-19	5.90503e-17	Carbohydrate transport and metabolism
IHMA87_01378	IHMA87_RS07090	PA3592		CoA transferase	76.114	121.791	12512.5	56178.9	17222.3	7.94568	1.09126	7.28122	3.30813e-13	2.71733e-11	Energy production and conversion
IHMA87_00625	IHMA87_RS03255	PA0649	trpG	aminodeoxychorismate/anthranilate synthase component II	62.7996	123.793	18529.5	41101.7	14954.4	7.93229	0.981969	8.07794	6.58674e-16	7.68277e-14	Coenzyme transport and metabolism
IHMA87_00420	IHMA87_RS02195	PA0439		NAD-dependent dihydropyrimidine dehydrogenase subunit PreA	202.268	184.304	30288.9	93795.5	31117.7	7.92501	0.99745	7.94527	1.93764e-15	1.94833e-13	Nucleotide transport and metabolism
IHMA87_05481	IHMA87_RS27975	PA4997	msbA	lipid A export permease/ATP-binding protein MsbA	22.0797	4.77311	14089.3	265.902	3595.52	7.91363	1.52354	5.19422	2.05577e-07	6.9302e-06	Defense mechanisms
IHMA87_02221	IHMA87_RS11300			hypothetical protein	65.3515	58.8171	11830	26081	9508.8	7.91107	0.930123	8.5054	1.80964e-17	2.51282e-15
IHMA87_02594	IHMA87_RS13215	PA2555		AMP-binding protein	43.9375	42.6501	5656.12	22562.1	7076.19	7.89825	1.05088	7.51585	5.65436e-14	4.84944e-12	Lipid transport and metabolism
IHMA87_04273	IHMA87_RS21925			cold-shock protein	32.8422	82.0668	13908.9	21119.4	8785.8	7.87512	0.972804	8.09528	5.71319e-16	6.79986e-14
IHMA87_00670	IHMA87_RS03465	PA4267	rpsG	30S ribosomal protein S7	0.443813	0.307943	290.259	28.2875	79.8245	7.87092	1.34712	5.84278	5.13367e-09	2.3209e-07	Translation, ribosomal structure and biogenesis
IHMA87_00533	IHMA87_RS02775	PA0555	fda	fructose-bisphosphate aldolase class II	51.0385	20.0163	29551.5	1052.29	7668.7	7.82965	1.41409	5.53687	3.07917e-08	1.22161e-06	Carbohydrate transport and metabolism
IHMA87_04240	IHMA87_RS21730	PA0989		hypothetical protein	82.3274	32.7959	17039	16338.8	8373.23	7.82046	0.953996	8.19758	2.45269e-16	3.10958e-14	Function unknown
IHMA87_04437	IHMA87_RS22755	PA0816		LysR family transcriptional regulator	0.443813	0.923828	15.6897	605.351	155.602	7.7934	1.47692	5.27681	1.31455e-07	4.67465e-06	Transcription
IHMA87_05724	IHMA87_RS29200	PA5240	trxA	thioredoxin TrxA	0.221907	0.307943	86.2931	84.8624	42.9213	7.76733	1.16495	6.66752	2.60155e-11	1.68581e-09	Posttranslational modification, protein turnover, chaperones
IHMA87_04749	IHMA87_RS24310	PA4428	sspA	stringent starvation protein A	0.110953	0.307943	7.84483	186.697	48.7402	7.75404	1.51365	5.12273	3.01143e-07	9.64362e-06	Posttranslational modification, protein turnover, chaperones
IHMA87_03390	IHMA87_RS17430			DNA cytosine methyltransferase	6.54625	1.84766	3318.36	124.465	862.805	7.72921	1.43561	5.3839	7.28876e-08	2.71215e-06
IHMA87_04214	IHMA87_RS21600	PA1013	purC	phosphoribosylaminoimidazolesuccinocarboxamide synthase	0.221907	0	15.6897	90.5198	26.6079	7.67287	1.51245	5.07314	3.91304e-07	1.23082e-05	Nucleotide transport and metabolism
IHMA87_00253	IHMA87_RS01360	PA0276		DUF962 domain-containing protein	225.901	183.072	18764.8	96511.1	28921.2	7.65046	1.10458	6.92615	4.32457e-12	3.19252e-10	Function unknown
IHMA87_05405	IHMA87_RS27590	PA4916		NUDIX hydrolase	48.3757	25.4053	6981.9	11722.3	4694.5	7.64792	0.937647	8.1565	3.44863e-16	4.19009e-14	Nucleotide transport and metabolism
IHMA87_00588	IHMA87_RS03070	PA0596		phosphotransferase	573.407	528.738	0	0	275.536	-7.63889	1.59521	-4.78865	1.6791e-06	4.45567e-05	General function prediction only
IHMA87_02344	IHMA87_RS11920	PA2743	infC	translation initiation factor IF-3	0.66572	0.461914	251.034	79.2049	82.8417	7.63621	1.14428	6.67338	2.49973e-11	1.63802e-09	Translation, ribosomal structure and biogenesis
IHMA87_02008	IHMA87_RS10265	PA2961	holB	DNA polymerase III subunit delta'	3.66146	1.53971	1859.22	67.8899	483.079	7.62328	1.41881	5.37301	7.74344e-08	2.85821e-06	Replication, recombination and repair
IHMA87_00349	IHMA87_RS01845	PA0371		insulinase family protein	183.739	167.059	25111.3	62204.1	21916.5	7.61245	0.951564	7.99993	1.24489e-15	1.29647e-13	General function prediction only
IHMA87_05458	IHMA87_RS27860	PA4966		DNA topoisomerase IV subunit B	6.32434	11.2399	611.897	4469.42	1274.72	7.59423	1.19501	6.35497	2.0847e-10	1.16904e-08	Function unknown
IHMA87_00924	IHMA87_RS04760	PA4004		23S rRNA (pseudouridine(1915)-N(3))-methyltransferase RlmH	59.5819	38.0309	4471.55	21407.9	6494.28	7.56876	1.10314	6.86112	6.83211e-12	4.98061e-10	Function unknown
IHMA87_01764	IHMA87_RS09040	PA3182	pgl	6-phosphogluconolactonase	1.6643	0.153971	15.6897	809.021	206.632	7.55283	1.59717	4.72889	2.25747e-06	5.79981e-05	Carbohydrate transport and metabolism
IHMA87_04804	IHMA87_RS24580	PA4482	gatC	Asp-tRNA(Asn)/Glu-tRNA(Gln) amidotransferase subunit GatC	0.221907	0	15.6897	79.2049	23.7791	7.54243	1.50871	4.99926	5.75517e-07	1.72124e-05	Translation, ribosomal structure and biogenesis
IHMA87_02564	IHMA87_RS13065			hypothetical protein	0.110953	0.153971	149.052	0	37.3292	7.47104	1.71688	4.35153	1.3519e-05	0.000278597
IHMA87_00296					100.857	166.905	20608.4	37480.9	14589.2	7.4412	0.926958	8.02756	9.94333e-16	1.07388e-13
IHMA87_05728	IHMA87_RS29220	PA5244		DedA family protein	420.846	513.033	0	0	233.47	-7.42626	1.59837	-4.64615	3.38191e-06	8.25243e-05	Function unknown
IHMA87_05401	IHMA87_RS27570	PA4912		branched-chain amino acid ABC transporter permease	418.738	505.026	0	0	230.941	-7.41297	1.59816	-4.63845	3.51036e-06	8.49478e-05	Amino acid transport and metabolism
IHMA87_05460	IHMA87_RS27870	PA4968		esterase	14.7568	0.769857	2110.26	2257.34	1095.78	7.40057	1.325	5.58532	2.33273e-08	9.51364e-07	General function prediction only
IHMA87_02620	IHMA87_RS13345	PA2530		TldD/PmbA family protein	25.5193	26.791	2808.45	8288.22	2787.25	7.36234	0.990435	7.43344	1.05813e-13	8.81575e-12	General function prediction only
IHMA87_04794	IHMA87_RS24530	PA4472	pmbA	metalloprotease PmbA	198.496	201.241	29449.5	49774.6	19906	7.34839	0.880325	8.34737	6.98026e-17	9.25202e-15	General function prediction only
IHMA87_05201	IHMA87_RS26610	PA4726	cbrB	sigma-54-dependent Fis family transcriptional regulator	133.699	115.94	16066.2	32768.2	12271	7.30588	0.915843	7.97722	1.49672e-15	1.53138e-13	Signal transduction mechanisms
IHMA87_05542	IHMA87_RS28295			phasin family protein	5.32576	0.461914	2565.26	11.315	645.59	7.30142	1.70356	4.28598	1.81939e-05	0.000358469
IHMA87_05744	IHMA87_RS29300	PA5259	hemD	uroporphyrinogen-III synthase	0.887627	0.615886	86.2931	231.957	79.9384	7.26091	1.10042	6.59833	4.15821e-11	2.63594e-09	Coenzyme transport and metabolism
IHMA87_02970	IHMA87_RS15225			hypothetical protein	4.9929	2.30957	164.741	1555.81	431.963	7.24636	1.26001	5.75102	8.87062e-09	3.83211e-07
IHMA87_00952	IHMA87_RS04905	PA3974	ladS	hybrid sensor histidine kinase/response regulator	1170.11	1263.34	165871	281788	112523	7.24418	0.881393	8.21902	2.05181e-16	2.65914e-14	Signal transduction mechanisms
IHMA87_01040	IHMA87_RS05380	PA3901	fecA	TonB-dependent receptor family protein	483.535	331.038	0	0	203.643	-7.2429	1.60613	-4.50955	6.49653e-06	0.000146852	Inorganic ion transport and metabolism
IHMA87_02830	IHMA87_RS14500	PA2266		cytochrome c	22.7454	2.1556	713.879	5861.16	1649.99	7.22529	1.39683	5.17262	2.30828e-07	7.69252e-06	Energy production and conversion
IHMA87_03340	IHMA87_RS17160			structural protein	3.55051	1.53971	941.379	158.41	276.22	7.1915	1.19732	6.00631	1.89795e-09	9.62509e-08
IHMA87_06113	IHMA87_RS31215	PA5565	gidA	tRNA uridine-5-carboxymethylaminomethyl(34) synthesis enzyme MnmG	0.99858	0.769857	353.017	39.6024	98.597	7.13892	1.27247	5.61028	2.01995e-08	8.35488e-07	Cell cycle control, cell division, chromosome partitioning
IHMA87_05495	IHMA87_RS28045	PA5011	waaC	lipopolysaccharide heptosyltransferase I	1.44239	1.38574	658.965	28.2875	172.52	7.12553	1.38613	5.14061	2.73849e-07	8.87272e-06	Cell wall/membrane/envelope biogenesis
IHMA87_04248	IHMA87_RS21780			helix-turn-helix transcriptional regulator	39.7213	4.46517	6487.67	2851.38	2345.81	7.12432	1.24064	5.74245	9.33179e-09	4.00169e-07
IHMA87_04947					0.33286	0.307943	0	220.642	55.3207	7.1195	1.6469	4.32296	1.53947e-05	0.000308529
IHMA87_05492	IHMA87_RS28030	PA5008		hypothetical protein	0.554767	0.923828	251.034	50.9174	75.8576	7.11239	1.20343	5.91012	3.41858e-09	1.59497e-07	Replication, recombination and repair
IHMA87_04981	IHMA87_RS25480			conjugative transfer ATPase	260.075	272.221	39600.7	43822.9	20989	7.04946	0.836694	8.42537	3.59622e-17	4.87748e-15
IHMA87_05238					3.66146	2.30957	313.793	690.214	252.494	7.04086	0.99035	7.10946	1.16496e-12	8.93955e-11
IHMA87_05320	IHMA87_RS27175	PA4833		hemolysin III family protein	287.147	377.692	0	0	166.21	-6.99349	1.60324	-4.36211	1.28814e-05	0.000266399	General function prediction only
IHMA87_02918	IHMA87_RS14970	PA2211		amidohydrolase family protein	9.54199	59.7409	3828.28	8814.37	3177.98	6.989	1.18336	5.90605	3.50412e-09	1.62191e-07	General function prediction only
IHMA87_05664	IHMA87_RS28900			hypothetical protein	396.436	261.443	0	0	164.47	-6.97035	1.60976	-4.33004	1.49081e-05	0.000302401
IHMA87_04685	IHMA87_RS24005	PA4370	icmP	peptidase	42.3842	120.868	11680.9	14200.3	6511.13	6.96703	0.98417	7.07909	1.45101e-12	1.099e-10	Inorganic ion transport and metabolism
IHMA87_04106	IHMA87_RS21060	PA1099	fleR	sigma-54-dependent Fis family transcriptional regulator	388.891	262.829	0	0	162.93	-6.96056	1.60849	-4.32738	1.50894e-05	0.000304502	Signal transduction mechanisms
IHMA87_01903	IHMA87_RS09735	PA3044		response regulator	42.1623	37.2611	4871.64	6913.45	2966.13	6.95763	0.862245	8.06921	7.07555e-16	8.0911e-14	Signal transduction mechanisms
IHMA87_00731	IHMA87_RS03780	PA4204	ppgL	lactonase family protein	349.836	291.468	0	0	160.326	-6.95223	1.60077	-4.34306	1.4051e-05	0.000286522	Carbohydrate transport and metabolism
IHMA87_01561	IHMA87_RS08030	PA3381		phosphonate metabolism transcriptional regulator PhnF	57.4738	16.013	2808.45	9742.2	3156.03	6.93776	1.1422	6.07406	1.24714e-09	6.43659e-08	Transcription
IHMA87_00753	IHMA87_RS03900	PA4175	piv	protease IV	531.467	634.054	42315	141369	46212.5	6.93539	1.0151	6.83225	8.35915e-12	5.94519e-10	Function unknown
IHMA87_05638	IHMA87_RS28775	PA5158		efflux transporter outer membrane subunit	358.712	275.763	0	0	158.619	-6.93505	1.60326	-4.32561	1.52111e-05	0.000305901	Cell wall/membrane/envelope biogenesis
IHMA87_01271	IHMA87_RS06555	PA3697		flavohemoglobin expression-modulating QEGLA motif protein	117.167	100.389	11767.2	19365.6	7837.6	6.89582	0.880631	7.83055	4.85752e-15	4.49667e-13	Function unknown
IHMA87_03725	IHMA87_RS19120			type IV secretion protein Rhs	107.07	111.783	6479.83	27421.9	8530.13	6.87481	1.06219	6.47233	9.6504e-11	5.68496e-09
IHMA87_01537	IHMA87_RS07910	PA3405	hasE	HlyD family type I secretion periplasmic adaptor subunit	63.3544	149.044	9264.74	22748.8	8056.48	6.86775	1.02394	6.7072	1.98389e-11	1.32989e-09	Cell wall/membrane/envelope biogenesis
IHMA87_00385	IHMA87_RS02025	PA0406	tonB3	energy transducer TonB	6850.7	6213.82	757465	1.04501e+06	453885	6.86152	0.853792	8.03653	9.24203e-16	1.01697e-13	Cell wall/membrane/envelope biogenesis
IHMA87_06094	IHMA87_RS31115			hypothetical protein	334.191	262.983	0	0	149.294	-6.85964	1.60304	-4.27915	1.87605e-05	0.000365924
IHMA87_03053	IHMA87_RS15655			hypothetical protein	0	0	15.6897	5.65749	5.33679	6.85782	1.97587	3.47078	0.000518942	0.0047249
IHMA87_04762	IHMA87_RS24375	PA4441		DUF1043 family protein	292.029	293.777	0	0	146.452	-6.84112	1.59935	-4.27744	1.89056e-05	0.000366303	Function unknown
IHMA87_03563	IHMA87_RS18310	PA1606		DUF3859 domain-containing protein	16.3101	4.15723	4126.38	135.78	1070.66	6.83998	1.45447	4.70274	2.56692e-06	6.42501e-05	Function unknown
IHMA87_00521	IHMA87_RS02715	PA0543		prolyl oligopeptidase family serine peptidase	264.291	321.646	0	0	146.484	-6.83747	1.60196	-4.2682	1.97053e-05	0.000379278	Secondary metabolites biosynthesis, transport and catabolism
IHMA87_00474	IHMA87_RS02475	PA0495		allophanate hydrolase subunit 1	233.779	353.672	0	0	146.863	-6.82756	1.61066	-4.23898	2.24536e-05	0.000419709	Amino acid transport and metabolism
IHMA87_06128	IHMA87_RS31300			hypothetical protein	1.10953	16.6289	1984.74	1142.81	786.323	6.81535	1.30626	5.21746	1.8139e-07	6.22273e-06
IHMA87_05200	IHMA87_RS26605	PA4725	cbrA	PAS domain S-box protein	326.314	296.703	32665.9	50210.2	20874.8	6.80242	0.867554	7.84092	4.47245e-15	4.20699e-13	Signal transduction mechanisms
IHMA87_05204	IHMA87_RS26615	PA4727	pcnB	polynucleotide adenylyltransferase PcnB	28.1822	38.3389	3122.24	5770.64	2239.85	6.78177	0.912157	7.43486	1.04676e-13	8.81575e-12	Translation, ribosomal structure and biogenesis
IHMA87_03672	IHMA87_RS18855	PA1499		glycerate kinase	1.10953	2.61751	517.759	79.2049	150.173	6.77139	1.22562	5.52488	3.29715e-08	1.29926e-06	Carbohydrate transport and metabolism
IHMA87_00664	IHMA87_RS03445	PA4271	rplL	50S ribosomal protein L7/L12	0	0	7.84483	11.315	4.78995	6.76806	1.98262	3.41369	0.000640886	0.0055209	Translation, ribosomal structure and biogenesis
IHMA87_01960	IHMA87_RS10025	PA3007	lexA	transcriptional repressor LexA	0.66572	0.769857	15.6897	237.615	63.685	6.7632	1.35744	4.98234	6.28206e-07	1.86923e-05	Transcription
IHMA87_05370	IHMA87_RS27420	PA4881		hypothetical protein	0.33286	0	15.6897	56.5749	18.1494	6.75975	1.49873	4.51031	6.47323e-06	0.000146852	Function unknown
IHMA87_00184	IHMA87_RS00985	PA0189		OprD family porin	660.172	615.578	0	5.65749	320.352	-6.75801	1.40154	-4.82186	1.42229e-06	3.91264e-05	Function unknown
IHMA87_00872	IHMA87_RS04500	PA4053	ribE	6%2C7-dimethyl-8-ribityllumazine synthase	0.33286	0	0	118.807	29.785	6.75377	1.80167	3.74863	0.000177807	0.00219232	Coenzyme transport and metabolism
IHMA87_04052	IHMA87_RS20770	PA1165	pcpS	4'-phosphopantetheinyl transferase superfamily protein	0	0.307943	0	107.492	26.9501	6.73039	1.81932	3.69941	0.000216105	0.00253078	Secondary metabolites biosynthesis, transport and catabolism
IHMA87_04787	IHMA87_RS24495	PA4465		RNase adapter RapZ	22.7454	12.9336	4000.86	967.431	1250.99	6.70807	1.08717	6.17023	6.81919e-10	3.64858e-08	General function prediction only
IHMA87_00273					230.339	292.392	0	0	130.683	-6.6912	1.60435	-4.17066	3.03717e-05	0.000543337
IHMA87_01450	IHMA87_RS07470	PA3521		TolC family protein	228.342	293.623	0	0	130.491	-6.68873	1.60479	-4.16799	3.07299e-05	0.000548063	Cell wall/membrane/envelope biogenesis
IHMA87_02353					34.1736	72.9824	7648.71	5861.16	3404.26	6.68743	0.932207	7.17376	7.29661e-13	5.75052e-11
IHMA87_03885	IHMA87_RS19920	PA1345		RimK family protein	139.357	103.315	12347.8	16836.7	7356.78	6.66228	0.867273	7.68187	1.56785e-14	1.38541e-12	Translation, ribosomal structure and biogenesis
IHMA87_00898	IHMA87_RS04630	PA4030		zinc-dependent peptidase	298.021	258.21	15634.7	56348.6	18134.9	6.65435	1.03006	6.46013	1.04611e-10	6.04052e-09	Function unknown
IHMA87_05469	IHMA87_RS27915			ABC transporter substrate-binding protein	209.369	282.538	0	0	122.977	-6.61108	1.6072	-4.11343	3.89825e-05	0.000671258
IHMA87_03073	IHMA87_RS15765	PA2044		DUF3857 domain-containing protein	112.84	85.6081	6016.98	18500	6178.86	6.61032	1.00343	6.58772	4.46645e-11	2.8009e-09	Amino acid transport and metabolism
IHMA87_03655	IHMA87_RS18770	PA1520		GntR family transcriptional regulator	0.66572	0.769857	203.966	16.9725	55.5934	6.58575	1.33633	4.92823	8.29765e-07	2.40756e-05	Transcription
IHMA87_04641	IHMA87_RS23780			mandelate racemase/muconate lactonizing enzyme family protein	215.582	263.137	0	0	119.68	-6.5815	1.60421	-4.10265	4.08445e-05	0.000698549
IHMA87_00109	IHMA87_RS00590	PA0106	coxA	cytochrome c oxidase subunit I	431.387	466.995	55133.4	44586.7	25154.6	6.56454	0.843541	7.78212	7.13189e-15	6.39895e-13	Energy production and conversion
IHMA87_00843	IHMA87_RS04350			type 1 fimbrial protein	234.333	235.73	0	0	117.516	-6.56226	1.60175	-4.09693	4.1866e-05	0.000713775
IHMA87_03989	IHMA87_RS20445			outer membrane porin%2C OprD family	183.739	290.852	0	0	118.648	-6.55434	1.6154	-4.0574	4.96215e-05	0.000825043
IHMA87_02960	IHMA87_RS15170			cytochrome ubiquinol oxidase subunit I	17.1978	0.923828	2886.9	248.93	788.487	6.54972	1.49316	4.38649	1.15196e-05	0.000242536
IHMA87_05988	IHMA87_RS30570	PA5454	rmd	NAD-dependent epimerase/dehydratase family protein	238.772	224.798	0	0	115.892	-6.54427	1.60217	-4.08464	4.41445e-05	0.000744077	Cell wall/membrane/envelope biogenesis
IHMA87_05930	IHMA87_RS30270	PA5399	dgcB	dimethylglycine demethylation protein DgcB	369.586	371.687	33434.7	47777.5	20488.4	6.53883	0.856696	7.63262	2.30036e-14	2.00234e-12	Energy production and conversion
IHMA87_01509	IHMA87_RS07770	PA3432		CidA/LrgA family protein	13.3144	1.53971	2494.66	79.2049	647.179	6.50951	1.52167	4.27787	1.88691e-05	0.000366303	General function prediction only
IHMA87_05234	IHMA87_RS26770	PA4755	greA	transcription elongation factor GreA	1.10953	0	203.966	16.9725	55.5119	6.50473	1.61258	4.03373	5.4898e-05	0.000881998	Transcription
IHMA87_05604	IHMA87_RS28610	PA5128	secB	protein-export chaperone SecB	14.313	27.7149	6079.74	220.642	1585.6	6.49405	1.39842	4.64384	3.41988e-06	8.3103e-05	Intracellular trafficking, secretion, and vesicular transport
IHMA87_03066	IHMA87_RS15730	PA2052	cynS	cyanase	1.55335	0.923828	376.552	11.315	97.586	6.47917	1.44442	4.48566	7.26884e-06	0.000161234	Inorganic ion transport and metabolism
IHMA87_05350	IHMA87_RS27325	PA4862		urea ABC transporter ATP-binding subunit UrtE	204.043	233.883	0	0	109.481	-6.47064	1.6039	-4.03432	5.47599e-05	0.000881998	Amino acid transport and metabolism
IHMA87_05771					179.19	261.289	0	0	110.12	-6.46639	1.61191	-4.01164	6.02979e-05	0.000935259
IHMA87_04298	IHMA87_RS22050			hypothetical protein	28.1822	16.167	502.069	5250.15	1449.14	6.46614	1.25183	5.16536	2.39978e-07	7.95199e-06
IHMA87_00505	IHMA87_RS02630	PA0528		LysR family transcriptional regulator	220.908	213.866	0	0	108.694	-6.46318	1.6028	-4.03243	5.52039e-05	0.000882681	Transcription
IHMA87_01976	IHMA87_RS10105	PA2991	sth	Si-specific NAD(P)(+) transhydrogenase	0.66572	1.0778	125.517	73.5474	50.202	6.45828	1.06472	6.06568	1.31396e-09	6.72195e-08	Energy production and conversion
IHMA87_00688	IHMA87_RS03555	PA4249	rpsH	30S ribosomal protein S8	0	0.307943	54.9138	5.65749	15.2198	6.45354	1.65093	3.90904	9.26643e-05	0.00132781	Translation, ribosomal structure and biogenesis
IHMA87_03686	IHMA87_RS18925	PA1480	ccmF	heme lyase CcmF/NrfE family subunit	0.554767	0.923828	70.6034	96.1773	42.0648	6.44778	1.07592	5.99283	2.06218e-09	1.02792e-07	Posttranslational modification, protein turnover, chaperones
IHMA87_03083	IHMA87_RS15820	PA2032		PLP-dependent aminotransferase family protein	21.7469	60.3568	5295.26	3632.11	2252.37	6.44399	0.991167	6.50142	7.95661e-11	4.78381e-09	Amino acid transport and metabolism
IHMA87_05360	IHMA87_RS27370			hypothetical protein	195.833	224.49	0	0	105.081	-6.41859	1.60444	-4.00052	6.32047e-05	0.000975158
IHMA87_01580					1.10953	0.307943	141.207	33.9449	44.1423	6.35583	1.26167	5.03762	4.71356e-07	1.44555e-05
IHMA87_05551	IHMA87_RS28340	PA5069	tatB	Sec-independent protein translocase subunit TatB	0.110953	0.153971	15.6897	22.63	9.64614	6.34831	1.48225	4.28289	1.84482e-05	0.000361039	Function unknown
IHMA87_05525	IHMA87_RS28200	PA5043	pilN	type 4a pilus biogenesis protein PilN	1814.53	1801.62	23.5345	11.315	912.75	-6.34236	1.07115	-5.92109	3.19813e-09	1.50415e-07	Intracellular trafficking, secretion, and vesicular transport
IHMA87_01146	IHMA87_RS05920	PA3807	ndk	nucleoside-diphosphate kinase	0.221907	0.153971	15.6897	33.9449	12.5026	6.32804	1.39622	4.53227	5.83525e-06	0.000135044	Nucleotide transport and metabolism
IHMA87_03480	IHMA87_RS17890	PA1687	speE	polyamine aminopropyltransferase	25.4083	11.5479	3232.07	707.186	994.053	6.31319	1.12721	5.60072	2.13464e-08	8.76707e-07	Amino acid transport and metabolism
IHMA87_01996	IHMA87_RS10205	PA2973		signal peptide peptidase SppA	126.598	177.837	19769	9493.27	7391.67	6.31224	0.93203	6.77257	1.2651e-11	8.88925e-10	Posttranslational modification, protein turnover, chaperones
IHMA87_01954	IHMA87_RS09995	PA3013	foaB	acetyl-CoA C-acyltransferase FadA	1.55335	0.923828	227.5	45.2599	68.8093	6.28906	1.18744	5.29631	1.18168e-07	4.22795e-06	Lipid transport and metabolism
IHMA87_02350	IHMA87_RS11950			MerR family transcriptional regulator	0	0.307943	78.4483	0	19.6891	6.28288	1.84982	3.39648	0.00068258	0.00573603
IHMA87_05482	IHMA87_RS27980	PA4998		toluene tolerance protein	0.66572	0.461914	54.9138	62.2324	29.5685	6.27603	1.11859	5.61065	2.01568e-08	8.35488e-07	Signal transduction mechanisms
IHMA87_04902	IHMA87_RS25085			DUF3275 family protein	151.562	226.8	0	0	94.5905	-6.27201	1.61526	-3.88297	0.000103189	0.00144664
IHMA87_05851	IHMA87_RS29865	PA5326		DSD1 family PLP-dependent enzyme	367.145	513.495	0	5.65749	221.574	-6.26919	1.42067	-4.41284	1.02025e-05	0.000217156	Amino acid transport and metabolism
IHMA87_00045					395.327	558.454	7.84483	0	240.406	-6.26726	1.40771	-4.4521	8.50346e-06	0.000185739
IHMA87_06051	IHMA87_RS30895	PA5507		cysteine hydrolase	194.834	174.912	0	0	92.4364	-6.2565	1.60582	-3.89615	9.77343e-05	0.00139021	Secondary metabolites biosynthesis, transport and catabolism
IHMA87_02758	IHMA87_RS14110	PA2397	pvdE	cyclic peptide export ABC transporter	1.10953	0.461914	211.81	5.65749	54.7598	6.25354	1.489	4.19984	2.67107e-05	0.000486802	Inorganic ion transport and metabolism
IHMA87_04521	IHMA87_RS23170	PA0737		hypothetical protein	165.21	202.164	0	0	91.8435	-6.2456	1.60786	-3.88442	0.000102573	0.00144411	Function unknown
IHMA87_04081	IHMA87_RS20925	PA1123		DUF2025 family protein	4.88195	0	0	2964.52	742.352	6.24526	2.0594	3.03257	0.00242483	0.0146098	Function unknown
IHMA87_05062	IHMA87_RS25915	PA4602	glyA3	serine hydroxymethyltransferase	4.54909	3.07943	666.81	118.807	198.312	6.24102	1.1529	5.41331	6.1871e-08	2.37389e-06	Amino acid transport and metabolism
IHMA87_00236	IHMA87_RS01270	PA0249		GNAT family N-acetyltransferase	174.752	187.383	0	0	90.5337	-6.23069	1.60568	-3.8804	0.000104283	0.00145498	General function prediction only
IHMA87_05508	IHMA87_RS28120			sulfite exporter TauE/SafE family protein	424.397	344.126	15164.1	57570.6	18375.8	6.21738	1.04285	5.96192	2.49297e-09	1.20157e-07
IHMA87_01754	IHMA87_RS08985	PA3191		HAMP domain-containing protein	86.0998	82.3747	10229.7	4814.52	3803.16	6.21632	0.922053	6.74183	1.56407e-11	1.07313e-09	Signal transduction mechanisms
IHMA87_02068	IHMA87_RS10535	PA2897		PLP-dependent aminotransferase family protein	193.725	162.44	0	0	89.0411	-6.20717	1.6077	-3.8609	0.000112969	0.00154294	Amino acid transport and metabolism
IHMA87_00538	IHMA87_RS02800	PA0560		M48 family metallopeptidase	180.077	173.526	0	0	88.4008	-6.20072	1.60582	-3.8614	0.00011274	0.00154294	General function prediction only
IHMA87_00497	IHMA87_RS02595	PA0521		cytochrome-c oxidase	130.259	230.957	0	0	90.3041	-6.19898	1.62611	-3.81215	0.000137765	0.00180078	Energy production and conversion
IHMA87_04384	IHMA87_RS22485	PA0872	phhA	phenylalanine 4-monooxygenase	167.761	181.532	0	0	87.3234	-6.18468	1.60635	-3.85015	0.000118046	0.00160477	Amino acid transport and metabolism
IHMA87_05915	IHMA87_RS30195	PA5384		alpha/beta hydrolase	167.429	179.685	0	0	86.7783	-6.17683	1.60637	-3.84522	0.000120445	0.00162705	Lipid transport and metabolism
IHMA87_04682					54.3671	75.6	4455.86	6500.46	2771.57	6.16187	0.879233	7.00823	2.41354e-12	1.80458e-10
IHMA87_05676	IHMA87_RS28965	PA5193	yrfI	Hsp33 family molecular chaperone HslO	152.117	188.307	0	0	85.106	-6.14837	1.60939	-3.82031	0.000133283	0.00175861	Posttranslational modification, protein turnover, chaperones
IHMA87_05621	IHMA87_RS28690	PA5143	hisB	imidazoleglycerol-phosphate dehydratase HisB	234.444	242.505	11994.7	28881.5	10338.3	6.14589	0.945019	6.50346	7.84923e-11	4.76841e-09	Amino acid transport and metabolism
IHMA87_06035	IHMA87_RS30820	PA5492		YihA family ribosome biogenesis GTP-binding protein	0.221907	0	23.5345	11.315	8.76784	6.14277	1.60291	3.83227	0.000126965	0.00169441	General function prediction only
IHMA87_00052	IHMA87_RS00305			lipoprotein	669.493	899.963	15.6897	0	396.286	-6.13723	1.31135	-4.68007	2.86776e-06	7.11693e-05
IHMA87_00323	IHMA87_RS01715			hypothetical protein	128.928	207.245	0	0	84.0433	-6.11657	1.6211	-3.77311	0.000161227	0.00202646
IHMA87_00860	IHMA87_RS04440	PA4065		ABC transporter permease	319.435	429.58	19863.1	42329.3	15735.4	6.10995	0.932144	6.55473	5.57435e-11	3.42207e-09	Defense mechanisms
IHMA87_04744	IHMA87_RS24285	PA4423		penicillin-binding protein activator	13.6473	9.39226	243.19	1940.52	551.687	6.09667	1.20029	5.07933	3.78776e-07	1.20056e-05	General function prediction only
IHMA87_02831	IHMA87_RS14505	PA2265		GMC family oxidoreductase	77.2235	53.582	3600.78	7060.55	2698.03	6.0882	0.925536	6.57803	4.76732e-11	2.95777e-09	Amino acid transport and metabolism
IHMA87_03150	IHMA87_RS16160	PA1970		hypothetical protein	0.33286	0.153971	54.9138	5.65749	15.2645	6.08529	1.48142	4.10773	3.99562e-05	0.000685366	Function unknown
IHMA87_05893	IHMA87_RS30075	PA5367	pstA	phosphate ABC transporter permease PstA	154.003	168.907	0	0	80.7275	-6.08458	1.60782	-3.78435	0.000154108	0.00196235	Inorganic ion transport and metabolism
IHMA87_04255	IHMA87_RS21825			IS3 family transposase	4.43813	0.769857	266.724	209.327	120.315	6.07643	1.15248	5.27246	1.34604e-07	4.75765e-06
IHMA87_01465	IHMA87_RS07545	PA3485		hypothetical protein	10.3187	3.2334	2690.78	0	676.082	6.0711	1.83227	3.31344	0.000921565	0.00714291	Function unknown
IHMA87_00555	IHMA87_RS02900			conjugal transfer protein TraY	760.363	816.356	43468.2	78576.9	30905.4	6.03618	0.891579	6.77021	1.28596e-11	8.9282e-10
IHMA87_05935	IHMA87_RS30295	PA5404		hypothetical protein	102.854	218.947	0	0	80.4503	-6.0338	1.64157	-3.67563	0.000237264	0.00271851	Function unknown
IHMA87_01098					99.4142	220.333	0	0	79.9368	-6.02109	1.64497	-3.66029	0.000251927	0.00284185
IHMA87_05926	IHMA87_RS30250	PA5395		DUF1348 family protein	184.959	124.101	0	0	77.265	-6.0157	1.61837	-3.71714	0.000201492	0.00241449	Function unknown
IHMA87_00145	IHMA87_RS00780	PA0143	nuh	nucleoside hydrolase	375.91	399.094	7.84483	0	195.712	-6.01087	1.40618	-4.2746	1.91477e-05	0.000369765	Nucleotide transport and metabolism
IHMA87_05905	IHMA87_RS30135	PA5374	betI	transcriptional regulator BetI	139.912	165.211	0	0	76.2809	-6.01076	1.61012	-3.73312	0.000189121	0.00229782	Transcription
IHMA87_01480	IHMA87_RS07625	PA3470		NUDIX domain-containing protein	9.87485	3.2334	0	2291.28	576.098	6.00926	1.79961	3.33921	0.000840171	0.00667558	General function prediction only
IHMA87_05974	IHMA87_RS30500			DUF3142 domain-containing protein	529.137	673.471	0	11.315	303.481	-5.99672	1.29506	-4.63046	3.64846e-06	8.7563e-05
IHMA87_00514	IHMA87_RS02680	PA0536		YgcG family protein	427.614	286.233	0	5.65749	179.876	-5.99416	1.43089	-4.18912	2.8004e-05	0.000507204	General function prediction only
IHMA87_04506	IHMA87_RS23095	PA0751		AbrB family transcriptional regulator	9.09817	15.0892	31.3793	2732.57	697.034	5.98949	1.52306	3.93254	8.40519e-05	0.00123474	General function prediction only
IHMA87_00021	IHMA87_RS00100	PA0020		LysM peptidoglycan-binding domain-containing protein	569.191	648.528	7.84483	5.65749	307.805	-5.98627	1.23168	-4.86023	1.17247e-06	3.27169e-05	Function unknown
IHMA87_04949	IHMA87_RS25305			hypothetical protein	0.110953	0.153971	7.84483	22.63	7.68493	5.98504	1.55977	3.83712	0.000124484	0.00166895
IHMA87_05172	IHMA87_RS26475	PA4700	mrcB	penicillin-binding protein 1B	309.005	267.602	20443.6	21560.7	10645.2	5.97991	0.838948	7.12787	1.01935e-12	7.92645e-11	Cell wall/membrane/envelope biogenesis
IHMA87_05112					86.2108	227.724	0	0	78.4836	-5.97627	1.66065	-3.59876	0.000319741	0.00337202
IHMA87_01343	IHMA87_RS06910	PA3626		tRNA pseudouridine(13) synthase TruD	139.801	154.741	0	0	73.6356	-5.96738	1.60963	-3.70731	0.000209474	0.00247422	Function unknown
IHMA87_01815	IHMA87_RS09295	PA3128		SDR family oxidoreductase	111.175	187.999	0	0	74.7936	-5.9645	1.62618	-3.6678	0.000244647	0.00277584	Lipid transport and metabolism
IHMA87_06287	IHMA87_RS32165			hypothetical protein	58.4724	17.5527	3232.07	2664.68	1493.19	5.96134	1.01805	5.85568	4.75071e-09	2.18159e-07
IHMA87_05409	IHMA87_RS27610	PA4920	nadE	ammonia-dependent NAD(+) synthetase	0.776673	0.307943	86.2931	16.9725	26.0875	5.9601	1.30702	4.56005	5.11403e-06	0.0001193	Coenzyme transport and metabolism
IHMA87_05527	IHMA87_RS28210	PA5045	ponA	penicillin-binding protein 1A	830.708	1114.14	43554.5	102214	36928.3	5.95804	0.94963	6.27406	3.51753e-10	1.95374e-08	Cell wall/membrane/envelope biogenesis
IHMA87_01641	IHMA87_RS08420	PA3301		alpha/beta hydrolase	103.409	195.698	0	0	74.7765	-5.95383	1.63379	-3.64418	0.00026825	0.00297234	Lipid transport and metabolism
IHMA87_05561	IHMA87_RS28390	PA5079		D-tyrosyl-tRNA(Tyr) deacylase	122.382	169.984	0	0	73.0915	-5.9494	1.61614	-3.68123	0.000232112	0.00268055	Translation, ribosomal structure and biogenesis
IHMA87_00971	IHMA87_RS05000			hypothetical protein	192.615	104.393	0	0	74.2519	-5.94752	1.63213	-3.64402	0.000268412	0.00297234
IHMA87_01087					131.813	158.591	0	0	72.6008	-5.94723	1.61149	-3.69053	0.000223789	0.00260506
IHMA87_04181	IHMA87_RS21440	PA1031		DNA recombination protein RmuC	57.03	4.92708	6134.65	379.052	1643.92	5.94068	1.47826	4.01869	5.85233e-05	0.000915035	Function unknown
IHMA87_01475	IHMA87_RS07595	PA3475	pheC	transporter substrate-binding domain-containing protein	154.558	132.877	0	0	71.8588	-5.9352	1.61094	-3.68431	0.000229325	0.00265362	Amino acid transport and metabolism
IHMA87_01348					6.32434	11.2399	337.328	978.746	333.409	5.90976	1.03115	5.73125	9.96916e-09	4.24381e-07
IHMA87_03239	IHMA87_RS16645	PA1878		HD domain-containing protein	41.1637	2.1556	298.103	4311.01	1163.11	5.90854	1.51564	3.89838	9.68367e-05	0.00138081	General function prediction only
IHMA87_01793					0.110953	0.153971	0	33.9449	8.55247	5.89891	1.70281	3.46422	0.000531774	0.00481569
IHMA87_00248	IHMA87_RS01335	PA0269		carboxymuconolactone decarboxylase family protein	115.17	165.365	0	0	70.1337	-5.89491	1.6184	-3.64243	0.000270072	0.00297234	Function unknown
IHMA87_00399	IHMA87_RS02090	PA0419		16S rRNA (uracil(1498)-N(3))-methyltransferase	349.614	356.29	7.84483	0	178.437	-5.89033	1.40901	-4.18048	2.9089e-05	0.000521991	Function unknown
IHMA87_04717	IHMA87_RS24155	PA4399		cob(I)yrinic acid a%2Cc-diamide adenosyltransferase	98.6375	183.996	0	0	70.6583	-5.88347	1.63382	-3.60106	0.000316924	0.00335445	Function unknown
IHMA87_00881	IHMA87_RS04545	PA4044	dxs	1-deoxy-D-xylulose-5-phosphate synthase	4.10527	0.923828	564.828	5.65749	143.879	5.88097	1.58774	3.70399	0.000212236	0.00250052	Coenzyme transport and metabolism
IHMA87_03014	IHMA87_RS15445			DUF421 domain-containing protein	0.110953	0.307943	54.9138	0	13.8332	5.87361	1.69101	3.47342	0.000513869	0.00471208
IHMA87_01142	IHMA87_RS05900	PA3811	hscB	co-chaperone HscB	0.33286	2.92546	360.862	5.65749	92.4445	5.85433	1.60277	3.65264	0.000259561	0.00290549	Posttranslational modification, protein turnover, chaperones
IHMA87_02752	IHMA87_RS14080	PA2404		hypothetical protein	0.110953	0	0	22.63	5.68523	5.85388	1.91344	3.05934	0.00221825	0.0136897	Function unknown
IHMA87_02292	IHMA87_RS11670	PA2781		hypothetical protein	11.3172	1.53971	274.569	758.104	261.382	5.84197	1.23656	4.72438	2.30813e-06	5.90396e-05	Function unknown
IHMA87_01340	IHMA87_RS06895	PA3629	adhC	S-(hydroxymethyl)glutathione dehydrogenase/class III alcohol dehydrogenase	152.894	113.785	0	0	66.6696	-5.8342	1.61667	-3.60878	0.000307635	0.00329197	Energy production and conversion
IHMA87_00265	IHMA87_RS01420	PA0288	gpuA	agmatinase	310.891	363.065	7.84483	0	170.45	-5.82799	1.41223	-4.12681	3.67825e-05	0.000644191	Amino acid transport and metabolism
IHMA87_06102	IHMA87_RS31160	PA5554	atpD	F0F1 ATP synthase subunit beta	0.66572	0.923828	125.517	11.315	34.6054	5.82283	1.33868	4.34967	1.36342e-05	0.000279981	Energy production and conversion
IHMA87_00502	IHMA87_RS02620	PA0526		hypothetical protein	88.8736	182.456	0	0	67.8324	-5.82208	1.64176	-3.54625	0.000390759	0.00385601	Function unknown
IHMA87_01006	IHMA87_RS05190	PA3940		HU family DNA-binding protein	2.10811	0.923828	180.431	50.9174	58.5951	5.82115	1.15573	5.03678	4.73422e-07	1.44555e-05	Replication, recombination and repair
IHMA87_00658	IHMA87_RS03420			preprotein translocase subunit SecE	0.110953	0.615886	54.9138	11.315	16.7389	5.81516	1.43328	4.05724	4.96554e-05	0.000825043
IHMA87_00882	IHMA87_RS04550	PA4043	ispA	geranyl transferase	0	0.307943	15.6897	16.9725	8.24252	5.81482	1.62656	3.57491	0.000350351	0.00359094	Coenzyme transport and metabolism
IHMA87_00088	IHMA87_RS00485	PA0086		tetratricopeptide repeat protein	192.171	80.3731	0	0	68.1361	-5.81072	1.65431	-3.51247	0.000443957	0.00423757	General function prediction only
IHMA87_00486	IHMA87_RS02540	PA0510		uroporphyrinogen-III C-methyltransferase	125.044	134.417	0	0	64.8654	-5.80621	1.61187	-3.60216	0.000315583	0.00334633	Coenzyme transport and metabolism
IHMA87_01209	IHMA87_RS06250	PA3745	rpsP	30S ribosomal protein S16	0	0.153971	15.6897	5.65749	5.37528	5.7955	1.79446	3.22965	0.0012394	0.00877208	Translation, ribosomal structure and biogenesis
IHMA87_01682	IHMA87_RS08625	PA3261		transporter substrate-binding domain-containing protein	142.464	112.861	0	0	63.8313	-5.78156	1.61546	-3.57889	0.00034505	0.00356797	Signal transduction mechanisms
IHMA87_00669	IHMA87_RS03460	PA4268	rpsL	30S ribosomal protein S12	0.110953	0.153971	15.6897	11.315	6.81739	5.78031	1.56842	3.68545	0.000228302	0.00265006	Translation, ribosomal structure and biogenesis
IHMA87_03911	IHMA87_RS20045	PA1321	cyoE	protoheme IX farnesyltransferase	114.393	140.422	0	0	63.7037	-5.77998	1.61469	-3.57961	0.000344102	0.00356448	Posttranslational modification, protein turnover, chaperones
IHMA87_04392	IHMA87_RS22530	PA0864		helix-turn-helix transcriptional regulator	100.857	156.435	0	0	64.3229	-5.77967	1.62412	-3.55864	0.00037278	0.0037227	Transcription
IHMA87_00978	IHMA87_RS05045			phosphonate ABC transporter%2C permease protein PhnE	142.464	111.937	0	0	63.6003	-5.77661	1.61579	-3.57509	0.000350102	0.00359094
IHMA87_03196	IHMA87_RS16415	PA1924		MotA/TolQ/ExbB proton channel family protein	0.221907	0	15.6897	11.315	6.80664	5.77571	1.65587	3.48802	0.000486618	0.00452252	Intracellular trafficking, secretion, and vesicular transport
IHMA87_01321	IHMA87_RS06800	PA3648	opr86	outer membrane protein assembly factor BamA	12.3158	9.54623	564.828	837.309	356	5.77461	0.893274	6.46455	1.01603e-10	5.92548e-09	Cell wall/membrane/envelope biogenesis
IHMA87_03683	IHMA87_RS18910	PA1483	cycH	c-type cytochrome biogenesis protein CcmI	2.66288	0.769857	251.034	28.2875	70.6887	5.76598	1.32128	4.36393	1.27746e-05	0.000265129	Posttranslational modification, protein turnover, chaperones
IHMA87_03740	IHMA87_RS19195			hypothetical protein	140.8	110.551	0	0	62.8378	-5.7612	1.61608	-3.56492	0.000363962	0.00365756
IHMA87_04597	IHMA87_RS23550	PA4296	pprB	response regulator transcription factor	54.589	76.5238	3875.34	4282.72	2072.29	5.75001	0.859578	6.68934	2.24181e-11	1.48571e-09	Transcription
IHMA87_00801	IHMA87_RS04135	PA4120		4-hydroxyphenylacetate catabolism regulatory protein HpaA	126.931	121.022	0	0	61.988	-5.74859	1.61268	-3.56463	0.000364376	0.00365756	Transcription
IHMA87_05122	IHMA87_RS26215	PA4663	moeB	molybdopterin-synthase adenylyltransferase MoeB	9.43103	0.615886	305.948	475.229	197.806	5.73148	1.30958	4.37657	1.2056e-05	0.00025201	Coenzyme transport and metabolism
IHMA87_05804	IHMA87_RS29620			HNH endonuclease	693.458	861.008	28531.6	70486.7	25143.2	5.73046	0.955048	6.00019	1.97092e-09	9.90895e-08
IHMA87_01088					84.7684	165.519	0	0	62.5719	-5.7249	1.6396	-3.49164	0.00048006	0.00448672
IHMA87_01062	IHMA87_RS05495	PA3881		hypothetical protein	109.511	132.723	0	0	60.5586	-5.71583	1.6155	-3.53812	0.000402987	0.00394788	Function unknown
IHMA87_01429					84.9903	162.748	0	0	61.9345	-5.71382	1.63839	-3.48746	0.000487633	0.00452252
IHMA87_00027	IHMA87_RS00130	PA0026	plcB	phospholipase	600.923	398.016	7.84483	5.65749	253.11	-5.71028	1.24831	-4.57442	4.77534e-06	0.000113211	Function unknown
IHMA87_05984	IHMA87_RS30550	PA5450	wzt	ABC transporter ATP-binding protein	651.962	708.73	7.84483	11.315	344.963	-5.70188	1.15599	-4.93244	8.1207e-07	2.368e-05	Carbohydrate transport and metabolism
IHMA87_00255	IHMA87_RS01370	PA0278		sulfite exporter TauE/SafE family protein	135.807	103.777	0	0	59.8959	-5.6989	1.61807	-3.52205	0.000428227	0.00412142	General function prediction only
IHMA87_05265	IHMA87_RS26925	PA4784		Lrp/AsnC family transcriptional regulator	9.9858	6.00488	7.84483	1555.81	394.911	5.69569	1.59492	3.57114	0.000355428	0.0036195	Transcription
IHMA87_05063	IHMA87_RS25920	PA4604		GTPase	49.7071	37.723	2808.45	2404.43	1325.08	5.69091	0.857854	6.63389	3.26955e-11	2.09539e-09	General function prediction only
IHMA87_02001	IHMA87_RS10230	PA2968	fabD	ACP S-malonyltransferase	0	0	15.6897	0	3.92241	5.67652	2.19137	2.5904	0.00958642	0.0390147	Lipid transport and metabolism
IHMA87_02351	IHMA87_RS11955			tRNA-Pro	0	0	15.6897	0	3.92241	5.67652	2.19137	2.5904	0.00958642	0.0390147
IHMA87_05197	IHMA87_RS26590	PA4723	dksA	RNA polymerase-binding protein DksA	0.776673	3.2334	329.483	11.315	86.2019	5.67435	1.47364	3.85056	0.00011785	0.00160477	Signal transduction mechanisms
IHMA87_02750	IHMA87_RS14070	PA2406		hypothetical protein	3.21765	0	0	678.899	170.529	5.66677	1.98761	2.85105	0.00435752	0.0224979	Function unknown
IHMA87_04344	IHMA87_RS22280	PA0907		hypothetical protein	6.21339	14.3193	737.414	514.832	318.195	5.66366	0.968756	5.84632	5.02563e-09	2.2898e-07	Function unknown
IHMA87_00803	IHMA87_RS04145	PA4118		hypothetical protein	125.266	106.702	0	0	57.9921	-5.66156	1.61579	-3.50389	0.000458508	0.0043339	Function unknown
IHMA87_00859	IHMA87_RS04435	PA4066		DUF3299 domain-containing protein	120.717	110.397	0	0	57.7787	-5.65833	1.61471	-3.50425	0.000457895	0.0043339	Function unknown
IHMA87_00151	IHMA87_RS00810	PA0149		RNA polymerase sigma factor	86.8765	148.12	0	0	58.7492	-5.65711	1.63168	-3.46705	0.000526199	0.00477262	Transcription
IHMA87_01426	IHMA87_RS07335	PA3539		peroxide stress protein YaaA	85.1012	149.968	0	0	58.7673	-5.65472	1.6338	-3.46109	0.00053799	0.0048569	Function unknown
IHMA87_03162	IHMA87_RS16230			phage Gp37/Gp68 family protein	1.22049	0.307943	125.517	5.65749	33.1758	5.64927	1.48209	3.81169	0.000138022	0.00180078
IHMA87_00761	IHMA87_RS03940			SRPBCC family protein	70.6773	169.215	0	0	59.973	-5.64913	1.65703	-3.40919	0.000651563	0.00559634
IHMA87_05256	IHMA87_RS26880	PA4776	pmrA	response regulator	124.268	104.701	0	0	57.2421	-5.64463	1.61634	-3.49222	0.000479019	0.00448417	Transcription
IHMA87_01038	IHMA87_RS05370	PA3903	prfC	peptide chain release factor 3	110.62	117.172	0	0	56.9482	-5.64021	1.61474	-3.49294	0.00047773	0.00447929	Translation, ribosomal structure and biogenesis
IHMA87_04413	IHMA87_RS22635			hypothetical protein	102.965	125.025	0	0	56.9974	-5.63841	1.61698	-3.48699	0.000488492	0.00452252
IHMA87_00757	IHMA87_RS03920	PA4170		NAD(P)/FAD-dependent oxidoreductase	110.066	116.094	0	0	56.54	-5.63106	1.61489	-3.48696	0.000488544	0.00452252	Posttranslational modification, protein turnover, chaperones
IHMA87_00080	IHMA87_RS00445	PA0078		DotU family type VI secretion system protein	310.226	262.983	7.84483	0	145.263	-5.61817	1.418	-3.96204	7.4312e-05	0.00111125	Function unknown
IHMA87_05952	IHMA87_RS30380	PA5420	purU2	formyltetrahydrofolate deformylase	251.309	277.149	0	5.65749	133.529	-5.61663	1.43095	-3.92511	8.66911e-05	0.00127031	Nucleotide transport and metabolism
IHMA87_00755	IHMA87_RS03910	PA4172		exodeoxyribonuclease III	277.161	291.314	7.84483	0	144.08	-5.60982	1.41655	-3.96021	7.48841e-05	0.00111694	Replication, recombination and repair
IHMA87_04540	IHMA87_RS23265	PA0704		amidase	200.715	331.962	0	5.65749	134.584	-5.60972	1.44715	-3.87638	0.00010602	0.00146867	Translation, ribosomal structure and biogenesis
IHMA87_00185	IHMA87_RS00990	PA0190		phosphatase PAP2 family protein	223.016	344.588	7.84483	0	143.862	-5.59033	1.42922	-3.91145	9.17437e-05	0.00132111	Lipid transport and metabolism
IHMA87_04606	IHMA87_RS23595	PA4305	rcpC	type 4b pilus Flp biogenesis protein RcpC	139.69	81.7588	0	0	55.3623	-5.58154	1.63324	-3.41746	0.000632094	0.00546755	Intracellular trafficking, secretion, and vesicular transport
IHMA87_01302	IHMA87_RS06710	PA3666	dapD	2%2C3%2C4%2C5-tetrahydropyridine-2%2C6-dicarboxylate N-succinyltransferase	0.99858	0	54.9138	28.2875	21.05	5.57924	1.50324	3.71148	0.000206054	0.00245246	Amino acid transport and metabolism
IHMA87_01280	IHMA87_RS06600	PA3688		hypothetical protein	73.784	148.428	0	0	55.5531	-5.57096	1.64454	-3.38755	0.0007052	0.00587533	Function unknown
IHMA87_01454	IHMA87_RS07490	PA3517		adenylosuccinate lyase	80.2193	138.266	0	0	54.6214	-5.5635	1.63411	-3.40461	0.000662585	0.00565768	Nucleotide transport and metabolism
IHMA87_05750	IHMA87_RS29330	PA5269		hypothetical protein	87.7641	128.72	0	0	54.121	-5.56346	1.62521	-3.42323	0.000618822	0.00540905	Function unknown
IHMA87_04697	IHMA87_RS24065	PA4382		phosphatase PAP2 family protein	136.916	81.1429	0	0	54.5148	-5.5629	1.63284	-3.40688	0.000657109	0.00562891	General function prediction only
IHMA87_05565	IHMA87_RS28410	PA5083		RidA family protein	84.8793	131.03	0	0	53.9772	-5.55666	1.62795	-3.41328	0.000641856	0.0055211	Translation, ribosomal structure and biogenesis
IHMA87_05333	IHMA87_RS27240	PA4845	dipZ	protein-disulfide reductase DsbD	248.203	255.9	0	5.65749	127.44	-5.5562	1.43208	-3.8798	0.000104541	0.0014551	Energy production and conversion
IHMA87_00139	IHMA87_RS00745	PA0137		ABC transporter permease	303.79	243.275	7.84483	0	138.727	-5.55566	1.42117	-3.90921	9.26001e-05	0.00132781	General function prediction only
IHMA87_05948	IHMA87_RS30360	PA5416	soxB	sarcosine oxidase subunit beta	389.002	493.632	7.84483	5.65749	224.034	-5.55414	1.24131	-4.47441	7.66213e-06	0.000168625	Amino acid transport and metabolism
IHMA87_04382	IHMA87_RS22475			filamentous hemagglutinin N-terminal domain-containing protein	570.522	388.162	19282.6	33266	13376.8	5.5504	0.904809	6.13433	8.55187e-10	4.4932e-08
IHMA87_01287	IHMA87_RS06635	PA3681		extensin	79.7755	135.803	0	0	53.8946	-5.54746	1.63366	-3.39573	0.000684468	0.00574362	Function unknown
IHMA87_02347	IHMA87_RS11935	PA2740	pheS	phenylalanine--tRNA ligase subunit alpha	0.554767	3.07943	31.3793	214.985	62.4995	5.54622	1.33841	4.14389	3.41457e-05	0.000606175	Translation, ribosomal structure and biogenesis
IHMA87_04278	IHMA87_RS21945	PA0957		PaaI family thioesterase	148.012	69.5951	0	0	54.4017	-5.53895	1.64941	-3.35814	0.000784683	0.00637624	Secondary metabolites biosynthesis, transport and catabolism
IHMA87_06078	IHMA87_RS31035	PA5534		DUF1826 domain-containing protein	223.016	317.951	7.84483	0	137.203	-5.53402	1.42673	-3.8788	0.000104974	0.00145764	Function unknown
IHMA87_05672	IHMA87_RS28940	PA5189		LysR family transcriptional regulator	129.815	200.933	7.84483	38504.9	9710.87	5.53157	1.8085	3.05865	0.00222333	0.0137066	Transcription
IHMA87_04611	IHMA87_RS23625	PA4310	pctB	methyl-accepting chemotaxis protein	97.9718	110.859	0	0	52.2078	-5.52811	1.61776	-3.41714	0.000632818	0.00546755	Signal transduction mechanisms
IHMA87_04002	IHMA87_RS20510	PA1225		NAD(P)H-dependent oxidoreductase	16.643	32.026	3302.67	124.465	868.952	5.52275	1.3935	3.96321	7.39482e-05	0.00110865	General function prediction only
IHMA87_05782	IHMA87_RS29495			DUF91 domain-containing protein	299.574	233.883	7.84483	0	135.325	-5.52195	1.42289	-3.8808	0.000104113	0.00145498
IHMA87_01045	IHMA87_RS05405	PA3896		D-glycerate dehydrogenase	109.622	96.694	0	0	51.579	-5.51261	1.61812	-3.4068	0.000657286	0.00562891	General function prediction only
IHMA87_04605	IHMA87_RS23590	PA4304	rcpA	type II and III secretion system protein family protein	86.2108	120.868	0	0	51.7696	-5.50933	1.62433	-3.39175	0.000694489	0.00581099	Intracellular trafficking, secretion, and vesicular transport
IHMA87_03917	IHMA87_RS20080			TetR/AcrR family transcriptional regulator	27.7383	40.0326	2102.41	1459.63	907.454	5.5016	0.886356	6.20699	5.40087e-10	2.94373e-08
IHMA87_00231	IHMA87_RS01245	PA0244		shikimate dehydrogenase	233.779	246.816	0	5.65749	121.563	-5.49424	1.43403	-3.83132	0.000127456	0.0016948	Amino acid transport and metabolism
IHMA87_05993	IHMA87_RS30595			SDR family oxidoreductase	277.494	242.813	7.84483	0	132.038	-5.49374	1.42078	-3.8667	0.000110317	0.00151738
IHMA87_05742	IHMA87_RS29290	PA5257		heme biosynthesis protein HemY	144.683	65.7458	0	0	52.6072	-5.49277	1.65302	-3.32286	0.000890984	0.00696544	Coenzyme transport and metabolism
IHMA87_05921	IHMA87_RS30225	PA5390		acetylornithine deacetylase	226.234	253.591	0	5.65749	121.371	-5.49143	1.43481	-3.82728	0.000129569	0.00171737	Amino acid transport and metabolism
IHMA87_03012	IHMA87_RS15435			response regulator	0.221907	0.461914	15.6897	28.2875	11.1652	5.48554	1.35723	4.0417	5.30642e-05	0.000871748
IHMA87_00829	IHMA87_RS04280	PA4095		cupin domain-containing protein	95.087	106.702	0	0	50.4473	-5.48439	1.61855	-3.38845	0.000702892	0.00586448	Function unknown
IHMA87_04765	IHMA87_RS24390	PA4444	mltB1	lytic murein transglycosylase B	184.404	197.545	8464.57	11060.4	4976.73	5.48134	0.849075	6.45566	1.0775e-10	6.16077e-09	Cell wall/membrane/envelope biogenesis
IHMA87_05902	IHMA87_RS30120	PA5371		acyl-CoA thioesterase	387.449	424.191	0	11.315	205.739	-5.48028	1.29878	-4.21956	2.44778e-05	0.000453189	Lipid transport and metabolism
IHMA87_05661	IHMA87_RS28890	PA5180		formate dehydrogenase accessory sulfurtransferase FdhD	156.111	56.1996	0	0	53.0777	-5.47727	1.6732	-3.27353	0.00106214	0.00792122	Energy production and conversion
IHMA87_00078	IHMA87_RS00435	PA0076		type VI secretion system-associated protein TagF	143.241	64.668	0	0	51.9772	-5.4768	1.65386	-3.31153	0.000927886	0.00716606	Function unknown
IHMA87_05546	IHMA87_RS28315	PA5064		SCP2 domain-containing protein	0.221907	0.307943	7.84483	28.2875	9.16553	5.47538	1.45071	3.77429	0.000160464	0.00202122	Function unknown
IHMA87_05858	IHMA87_RS29900	PA5333		DUF4870 domain-containing protein	88.097	112.553	0	0	50.1625	-5.47335	1.62175	-3.37497	0.000738236	0.00608967	Function unknown
IHMA87_05567	IHMA87_RS28420	PA5085		LysR family transcriptional regulator	99.1923	76.3698	109.828	13504.4	3447.45	5.46611	1.55155	3.523	0.000426696	0.00412002	Transcription
IHMA87_03689	IHMA87_RS18940	PA1477	ccmC	heme ABC transporter permease	0.776673	1.0778	156.897	0	39.6878	5.46372	1.62504	3.36219	0.000773257	0.00630718	Posttranslational modification, protein turnover, chaperones
IHMA87_01298	IHMA87_RS06690	PA3670		ABC transporter	148.345	207.092	5875.78	12593.6	4706.2	5.45968	0.936837	5.82778	5.61693e-09	2.51984e-07	Cell motility
IHMA87_02212	IHMA87_RS11265			hypothetical protein	0.443813	0.307943	39.2241	11.315	12.8227	5.45818	1.35416	4.03067	5.56187e-05	0.000882681
IHMA87_01448	IHMA87_RS07460	PA3523		efflux RND transporter periplasmic adaptor subunit	174.197	347.513	7.84483	0	132.389	-5.45738	1.44965	-3.76462	0.000166802	0.00207418	Cell wall/membrane/envelope biogenesis
IHMA87_01798	IHMA87_RS09210			ComEA family DNA-binding protein	13.9801	9.39226	290.259	973.088	321.68	5.45489	1.0414	5.23806	1.62274e-07	5.63322e-06
IHMA87_00841	IHMA87_RS04340			molecular chaperone	20.1935	22.3259	831.552	1323.85	549.481	5.453	0.8852	6.16019	7.26577e-10	3.85218e-08
IHMA87_01972	IHMA87_RS10085	PA2995	nqrE	NADH:ubiquinone reductase (Na(+)-transporting) subunit E	90.427	106.086	0	0	49.1283	-5.44948	1.62009	-3.36369	0.000769089	0.00629078	Energy production and conversion
IHMA87_01881	IHMA87_RS09625	PA3068	gdhB	NAD-glutamate dehydrogenase	315.995	328.575	9727.59	23450.3	8455.61	5.44194	0.94528	5.75695	8.5645e-09	3.72748e-07	Amino acid transport and metabolism
IHMA87_05195	IHMA87_RS26580	PA4721		DNA/RNA nuclease SfsA	63.1325	138.882	0	0	50.5037	-5.44079	1.65401	-3.28945	0.00100382	0.00756369	General function prediction only
IHMA87_03326	IHMA87_RS17090	PA1803	lon	endopeptidase La	1.6643	0.923828	15.6897	141.437	39.9288	5.4367	1.29282	4.20532	2.60719e-05	0.000476649	Posttranslational modification, protein turnover, chaperones
IHMA87_04899					51.0385	57.2774	282.414	6675.84	1766.64	5.43602	1.36155	3.99253	6.53722e-05	0.0010012
IHMA87_00602	IHMA87_RS03140	PA0610	prtN	transcriptional regulator	119.164	77.1397	0	0	49.0759	-5.4353	1.63053	-3.33345	0.000857766	0.00676927	Function unknown
IHMA87_04918	IHMA87_RS25135			type IV B pilus protein	114.837	80.527	0	0	48.8409	-5.43413	1.62668	-3.34063	0.000835895	0.00666351
IHMA87_00025	IHMA87_RS00120	PA0024	hemF	oxygen-dependent coproporphyrinogen oxidase	0.33286	0.153971	23.5345	11.315	8.83407	5.43395	1.4522	3.74186	0.000182661	0.00223798	Coenzyme transport and metabolism
IHMA87_00367	IHMA87_RS01935	PA0389		methionine biosynthesis protein MetW	246.982	211.403	0	5.65749	116.011	-5.43151	1.43736	-3.77881	0.000157581	0.00199786	Coenzyme transport and metabolism
IHMA87_04464	IHMA87_RS22890	PA0790		sulfite exporter TauE/SafE family protein	88.2079	105.624	0	0	48.4581	-5.43134	1.62094	-3.35074	0.000805951	0.00649032	General function prediction only
IHMA87_00699	IHMA87_RS03605	PA4239	rpsD	30S ribosomal protein S4	0.443813	0.307943	47.069	5.65749	13.3696	5.42845	1.43293	3.78836	0.000151645	0.00193521	Translation, ribosomal structure and biogenesis
IHMA87_05316					94.6432	97.9258	0	0	48.1423	-5.42552	1.61908	-3.351	0.000805212	0.00649032
IHMA87_04020	IHMA87_RS20605	PA1196		AAA family ATPase	108.956	83.4525	0	0	48.1022	-5.41891	1.62365	-3.33749	0.000845385	0.00670787	Signal transduction mechanisms
IHMA87_01171	IHMA87_RS06050	PA3782		helix-turn-helix domain-containing protein	96.0856	95.3083	0	0	47.8485	-5.41778	1.61918	-3.346	0.000819876	0.00656802	Transcription
IHMA87_01549	IHMA87_RS07970	PA3394	nosF	ABC transporter ATP-binding protein	63.3544	133.647	0	0	49.2504	-5.41324	1.65128	-3.27822	0.00104465	0.00780078	Defense mechanisms
IHMA87_00629	IHMA87_RS03275	PA0653		OsmC family protein	119.608	73.7523	0	0	48.34	-5.41265	1.63365	-3.31323	0.000922259	0.00714291	Posttranslational modification, protein turnover, chaperones
IHMA87_03820	IHMA87_RS19590	PA2695		DUF1615 domain-containing protein	66.7939	128.412	0	0	48.8015	-5.41056	1.64449	-3.29012	0.00100146	0.00756369	Function unknown
IHMA87_03367					0.221907	0.153971	23.5345	5.65749	7.39196	5.40845	1.55475	3.47867	0.000503911	0.00465001
IHMA87_01860	IHMA87_RS09515	PA3088		NAD(+) kinase	0.443813	0.615886	15.6897	45.2599	15.5023	5.40751	1.27234	4.25007	2.13703e-05	0.000405966	Carbohydrate transport and metabolism
IHMA87_01466	IHMA87_RS07550	PA3484		hypothetical protein	108.623	82.0668	0	0	47.6725	-5.40685	1.62438	-3.32855	0.000872984	0.00684993	Function unknown
IHMA87_00974	IHMA87_RS05025			IS66 family insertion sequence element accessory protein TnpB	69.9006	123.485	0	0	48.3464	-5.40601	1.6389	-3.29855	0.000971844	0.00740888
IHMA87_01405	IHMA87_RS07225	PA3567		zinc-binding alcohol dehydrogenase family protein	80.9959	36.0293	23.5345	9764.83	2476.35	5.40258	1.66392	3.2469	0.00116668	0.00841077	Energy production and conversion
IHMA87_02606	IHMA87_RS13275			GNAT family N-acetyltransferase	0.443813	1.84766	47.069	79.2049	32.1413	5.39823	1.19777	4.50689	6.57844e-06	0.000148129
IHMA87_00322	IHMA87_RS01710	PA0345		DUF2868 domain-containing protein	88.2079	100.235	0	0	47.1108	-5.39654	1.6207	-3.32976	0.000869221	0.00684116	Function unknown
IHMA87_06306	IHMA87_RS32265			hypothetical protein	68.5692	123.177	0	0	47.9366	-5.39377	1.64025	-3.28838	0.00100766	0.00758283
IHMA87_02012	IHMA87_RS10280	PA2958		aminotransferase class V-fold PLP-dependent enzyme	68.5692	42.1882	13854	0	3491.18	5.3874	1.90468	2.82851	0.00467648	0.0235114	Amino acid transport and metabolism
IHMA87_04539	IHMA87_RS23260			CatB-related O-acetyltransferase	41.0527	116.248	972.759	8056.27	2296.58	5.38671	1.24933	4.31169	1.62011e-05	0.000322473
IHMA87_03668	IHMA87_RS18835	PA1503		heme-binding protein	0.221907	0.153971	15.6897	11.315	6.84513	5.38522	1.52244	3.53723	0.000404341	0.00394994	General function prediction only
IHMA87_05276	IHMA87_RS26975	PA4794		GNAT family N-acetyltransferase	139.468	315.025	0	5.65749	115.038	-5.38019	1.47711	-3.64239	0.00027012	0.00297234	General function prediction only
IHMA87_00454	IHMA87_RS02375	PA0472		RNA polymerase sigma factor	114.726	73.1364	0	0	46.9655	-5.37815	1.6326	-3.29422	0.000986961	0.00749474	Transcription
IHMA87_00714	IHMA87_RS03680	PA4224	pchG	oxidoreductase	127.042	63.5902	0	0	47.6579	-5.37702	1.64801	-3.26274	0.0011034	0.00808418	Secondary metabolites biosynthesis, transport and catabolism
IHMA87_05794					227.011	248.048	7.84483	0	120.726	-5.37685	1.42341	-3.77744	0.000158452	0.00200398
IHMA87_04151	IHMA87_RS21290	PA1060		DMT family transporter	120.717	68.2093	0	0	47.2316	-5.37632	1.63971	-3.27883	0.00104237	0.0077937	Amino acid transport and metabolism
IHMA87_03335	IHMA87_RS17135			hypothetical protein	0.33286	0.461914	0	56.5749	14.3424	5.36982	1.57879	3.40122	0.00067085	0.00568686
IHMA87_01505	IHMA87_RS07750	PA3438	folE1	GTP cyclohydrolase I FolE	132.7	58.3552	0	0	47.7638	-5.36674	1.65826	-3.23637	0.00121058	0.00864153	Coenzyme transport and metabolism
IHMA87_01156	IHMA87_RS05970	PA3797		amidohydrolase	80.885	102.699	0	0	45.896	-5.35984	1.62411	-3.30017	0.000966257	0.00738579	General function prediction only
IHMA87_01963	IHMA87_RS10040	PA3004		S-methyl-5'-thioinosine phosphorylase	108.069	76.2158	0	0	46.0711	-5.35979	1.62811	-3.29203	0.000994681	0.00753317	Nucleotide transport and metabolism
IHMA87_02487	IHMA87_RS12680	PA2629	purB	adenylosuccinate lyase	0.887627	0.615886	78.4483	11.315	22.8167	5.35477	1.30861	4.09197	4.27724e-05	0.00072304	Nucleotide transport and metabolism
IHMA87_02447	IHMA87_RS12475	PA2662		short-chain dehydrogenase	30.4012	5.85091	0	3903.67	984.98	5.3531	1.85089	2.89218	0.00382579	0.0203762	Inorganic ion transport and metabolism
IHMA87_01123	IHMA87_RS05805	PA3828		LPS export ABC transporter permease LptF	0.33286	0.307943	15.6897	22.63	9.7401	5.35258	1.36663	3.91664	8.97916e-05	0.00130232	General function prediction only
IHMA87_00878	IHMA87_RS04530	PA4047	ribA	GTP cyclohydrolase II	0.443813	0	0	45.2599	11.4259	5.35044	1.83024	2.92335	0.00346283	0.0190701	Coenzyme transport and metabolism
IHMA87_04379	IHMA87_RS22450	PA0875		FUSC family protein	186.291	220.795	8237.07	10698.3	4835.62	5.34817	0.852674	6.27224	3.55888e-10	1.95805e-08	Function unknown
IHMA87_02054					0.110953	0.153971	15.6897	5.65749	5.40302	5.34709	1.65963	3.22186	0.0012736	0.00895974
IHMA87_00651	IHMA87_RS03385	PA4279		type III pantothenate kinase	0.110953	0.461914	7.84483	28.2875	9.17629	5.34622	1.49835	3.56807	0.00035962	0.00365083	Transcription
IHMA87_00106	IHMA87_RS00570	PA0103		SulP family inorganic anion transporter	236.553	192.618	0	5.65749	108.707	-5.34506	1.4412	-3.70877	0.000208268	0.00247376	Inorganic ion transport and metabolism
IHMA87_05684	IHMA87_RS29005	PA5201		RNA-binding transcriptional accessory protein	20.1935	23.0957	400.086	1799.08	560.614	5.34492	1.08164	4.94149	7.75277e-07	2.27207e-05	Transcription
IHMA87_05863	IHMA87_RS29925	PA5338	spoT	bifunctional GTP diphosphokinase/guanosine-3'%2C5'-bis pyrophosphate 3'-pyrophosphohydrolase	0.776673	1.53971	54.9138	62.2324	29.8656	5.34485	1.09313	4.88951	1.01089e-06	2.87585e-05	Transcription
IHMA87_00010	IHMA87_RS00050	PA0011		lysophospholipid acyltransferase	1.88621	1.84766	54.9138	130.122	47.1925	5.33968	1.05266	5.07254	3.92546e-07	1.23082e-05	Cell wall/membrane/envelope biogenesis
IHMA87_00368	IHMA87_RS01940	PA0390	metX	homoserine O-acetyltransferase	190.396	216.022	5883.62	13453.5	4935.89	5.33775	0.9371	5.69603	1.2263e-08	5.18244e-07	Amino acid transport and metabolism
IHMA87_05499	IHMA87_RS28065	PA5015	aceE	pyruvate dehydrogenase (acetyl-transferring)%2C homodimeric type	4.10527	19.7083	1490.52	50.9174	391.312	5.33747	1.46672	3.63906	0.000273631	0.00299965	Energy production and conversion
IHMA87_04805	IHMA87_RS24585	PA4483	gatA	Asp-tRNA(Asn)/Glu-tRNA(Gln) amidotransferase subunit GatA	0.887627	0.307943	39.2241	28.2875	17.1768	5.33727	1.2461	4.28317	1.84249e-05	0.000361039	Translation, ribosomal structure and biogenesis
IHMA87_04022	IHMA87_RS20615	PA1194		amino acid permease	71.454	108.55	0	0	45.0009	-5.32559	1.63205	-3.26313	0.0011019	0.00808336	Amino acid transport and metabolism
IHMA87_06103	IHMA87_RS31165	PA5555	atpG	F0F1 ATP synthase subunit gamma	1.22049	1.38574	78.4483	50.9174	32.993	5.32291	1.05392	5.0506	4.40414e-07	1.35899e-05	Energy production and conversion
IHMA87_05695	IHMA87_RS29060	PA5212		DUF2388 domain-containing protein	226.234	227.57	7.84483	0	115.412	-5.3183	1.42458	-3.73324	0.000189031	0.00229782	Function unknown
IHMA87_02438	IHMA87_RS12430			DUF4011 domain-containing protein	115.946	121.945	2894.74	8429.66	2890.57	5.31239	0.985326	5.39151	6.98687e-08	2.64594e-06
IHMA87_02152	IHMA87_RS10950			efflux RND transporter permease subunit	148.012	181.686	3867.5	11818.5	4003.92	5.304	0.998746	5.31066	1.09226e-07	3.93215e-06
IHMA87_05757	IHMA87_RS29365	PA5275		iron donor protein CyaY	96.1966	78.9873	0	0	43.796	-5.30134	1.62439	-3.26359	0.00110012	0.00808046	Inorganic ion transport and metabolism
IHMA87_04061	IHMA87_RS20810	PA1156	nrdA	ribonucleoside-diphosphate reductase subunit alpha	0.99858	1.23177	86.2931	28.2875	29.2027	5.29626	1.15053	4.60333	4.15797e-06	9.89766e-05	Nucleotide transport and metabolism
IHMA87_05924	IHMA87_RS30240	PA5393		FAD-dependent oxidoreductase	636.983	606.955	23.5345	0	316.868	-5.29619	1.30646	-4.05384	5.0383e-05	0.000834755	Inorganic ion transport and metabolism
IHMA87_01474	IHMA87_RS07590	PA3476	rhlI	GNAT family N-acetyltransferase	67.2377	109.166	0	0	44.1009	-5.29518	1.63638	-3.23591	0.00121254	0.00864487	Secondary metabolites biosynthesis, transport and catabolism
IHMA87_00539	IHMA87_RS02805	PA0562		HAD family hydrolase	120.939	58.2012	0	0	44.7851	-5.29413	1.65279	-3.20314	0.00135936	0.00944912	General function prediction only
IHMA87_02667	IHMA87_RS13590	PA2483		LLM class flavin-dependent oxidoreductase	17.9744	31.5641	2604.48	164.067	704.522	5.29227	1.31813	4.01498	5.9452e-05	0.000927069	Energy production and conversion
IHMA87_01325	IHMA87_RS06820	PA3644	lpxA	acyl-ACP--UDP-N-acetylglucosamine O-acyltransferase	0.443813	0.307943	0	50.9174	12.9173	5.29181	1.58645	3.33563	0.000851051	0.00673071	Cell wall/membrane/envelope biogenesis
IHMA87_04499	IHMA87_RS23060	PA0758		HDOD domain-containing protein	83.5479	89.7653	0	0	43.3283	-5.29017	1.62253	-3.26044	0.0011124	0.00813994	Signal transduction mechanisms
IHMA87_00619	IHMA87_RS03220	PA0626		phage tail protein	74.1168	99.9274	0	0	43.5111	-5.28898	1.6278	-3.24917	0.00115743	0.00836446	General function prediction only
IHMA87_00691	IHMA87_RS03570	PA4246	rpsE	30S ribosomal protein S5	0.221907	0.153971	7.84483	16.9725	6.29829	5.28789	1.5555	3.39948	0.000675151	0.00569	Translation, ribosomal structure and biogenesis
IHMA87_00186	IHMA87_RS01000	PA0195	pntAA	Re/Si-specific NAD(P)(+) transhydrogenase subunit alpha	361.597	354.134	7.84483	5.65749	182.308	-5.27904	1.24079	-4.25458	2.09437e-05	0.000399163	Energy production and conversion
IHMA87_01613	IHMA87_RS08295	PA3325		metal-dependent hydrolase	90.2051	81.6048	0	0	42.9525	-5.27865	1.62314	-3.25213	0.00114545	0.00829557	General function prediction only
IHMA87_00190	IHMA87_RS01030	PA0201		alpha/beta hydrolase	181.963	262.059	7.84483	0	112.967	-5.27811	1.43442	-3.67961	0.000233589	0.00269227	General function prediction only
IHMA87_05380	IHMA87_RS27470	PA4891	ureE	urease accessory protein UreE	100.968	71.5967	0	0	43.1411	-5.27598	1.62989	-3.23701	0.00120787	0.00863609	Posttranslational modification, protein turnover, chaperones
IHMA87_01003	IHMA87_RS05175	PA3943		SagB/ThcOx family dehydrogenase	185.847	119.79	2502.5	12463.5	3817.9	5.27533	1.10958	4.75436	1.99079e-06	5.20641e-05	Energy production and conversion
IHMA87_02126	IHMA87_RS10820			crotonase/enoyl-CoA hydratase family protein	66.4611	107.01	0	0	43.3678	-5.27434	1.63642	-3.2231	0.00126812	0.00894277
IHMA87_05868	IHMA87_RS29950	PA5343		NAD-dependent epimerase/dehydratase family protein	364.926	345.512	7.84483	5.65749	180.985	-5.26895	1.24118	-4.24513	2.18468e-05	0.000412332	Carbohydrate transport and metabolism
IHMA87_00865	IHMA87_RS04465			methyltransferase	73.1183	97.1559	0	0	42.5686	-5.26158	1.62796	-3.23201	0.00122922	0.00872116
IHMA87_04614	IHMA87_RS23645	PA4313		flippase-like domain-containing protein	42.2732	15.3971	1765.09	916.513	684.817	5.25807	1.02104	5.14975	2.6084e-07	8.54617e-06	Function unknown
IHMA87_01326	IHMA87_RS06825	PA3643	lpxB	lipid-A-disaccharide synthase	0.110953	0.461914	31.3793	5.65749	9.40242	5.25709	1.53153	3.43257	0.000597881	0.0052751	Cell wall/membrane/envelope biogenesis
IHMA87_03211	IHMA87_RS16500	PA1907		dienelactone hydrolase	68.4582	63.4362	3349.74	2398.78	1470.1	5.25406	0.859447	6.1133	9.75925e-10	5.08178e-08	General function prediction only
IHMA87_00522	IHMA87_RS02720	PA0544		metallo-dependent phosphatase	83.8807	83.6065	0	0	41.8718	-5.24672	1.62331	-3.23212	0.00122876	0.00872116	General function prediction only
IHMA87_00227	IHMA87_RS01220	PA0240		OprD family porin	480.317	544.597	15.6897	5.65749	261.565	-5.2442	1.17092	-4.47868	7.51043e-06	0.000165912	Function unknown
IHMA87_00987	IHMA87_RS05080			cyclic nucleotide-binding domain-containing protein	132.145	118.558	6675.95	4169.57	2774.06	5.23619	0.875629	5.97992	2.23251e-09	1.09412e-07
IHMA87_05435	IHMA87_RS27740	PA4943		GTPase HflX	921.468	624.508	15.6897	16.9725	394.659	-5.23459	1.08053	-4.84448	1.26946e-06	3.50876e-05	General function prediction only
IHMA87_01172	IHMA87_RS06055			M15 family metallopeptidase	73.2292	91.613	0	0	41.2105	-5.22236	1.62707	-3.20967	0.00132889	0.00927042
IHMA87_04799	IHMA87_RS24555	PA4477	cafA	ribonuclease G	24.4097	16.013	1247.33	543.119	457.717	5.22082	0.9673	5.39731	6.76457e-08	2.5785e-06	Translation, ribosomal structure and biogenesis
IHMA87_04619	IHMA87_RS23670	PA4317		integral membrane protein	47.9318	37.723	3906.72	390.367	1095.69	5.22049	1.23129	4.23984	2.23677e-05	0.000419709	Function unknown
IHMA87_03077	IHMA87_RS15790	PA2040		glutamine synthetase	49.5961	75.446	509.914	5844.19	1619.79	5.21725	1.25912	4.14356	3.41961e-05	0.000606175	Amino acid transport and metabolism
IHMA87_00417	IHMA87_RS02175	PA0436		TetR family transcriptional regulator	242.211	149.044	0	5.65749	99.2282	-5.21298	1.45781	-3.5759	0.00034903	0.00359003	Transcription
IHMA87_00350	IHMA87_RS01850	PA0372		insulinase family protein	316.106	400.942	6291.55	26550.6	8389.8	5.21234	1.06572	4.89092	1.00366e-06	2.86929e-05	General function prediction only
IHMA87_03691	IHMA87_RS18950	PA1475	ccmA	cytochrome c biogenesis heme-transporting ATPase CcmA	0.110953	0.615886	39.2241	5.65749	11.4021	5.21069	1.52248	3.4225	0.000620483	0.00540905	Posttranslational modification, protein turnover, chaperones
IHMA87_02040	IHMA87_RS10405	PA2930		LysR family transcriptional regulator	69.7897	93.9226	0	0	40.9281	-5.21064	1.62971	-3.19728	0.0013873	0.00957926	Transcription
IHMA87_00271	IHMA87_RS01450	PA0294	aguR	TetR/AcrR family transcriptional regulator	284.152	116.248	0	5.65749	101.514	-5.21056	1.48903	-3.49931	0.000466465	0.00439487	Transcription
IHMA87_01547	IHMA87_RS07960	PA3396	nosL	NosL protein	92.868	70.6729	0	0	40.8852	-5.21044	1.6289	-3.19874	0.0013803	0.00956049	Energy production and conversion
IHMA87_02619	IHMA87_RS13340	PA2531		pyridoxal phosphate-dependent aminotransferase	112.84	54.5059	0	0	41.8364	-5.20776	1.65457	-3.1475	0.00164674	0.0109382	Amino acid transport and metabolism
IHMA87_05920	IHMA87_RS30220	PA5389	cdhR	GlxA family transcriptional regulator	215.36	200.317	7.84483	0	105.881	-5.20415	1.4283	-3.6436	0.000268856	0.00297234	Transcription
IHMA87_02521	IHMA87_RS12855	PA2584	pgsA	CDP-diacylglycerol--glycerol-3-phosphate 3-phosphatidyltransferase	0.554767	0	54.9138	0	13.8671	5.19999	1.86319	2.79091	0.00525608	0.0254052	Lipid transport and metabolism
IHMA87_05577	IHMA87_RS28470			phosphate ABC transporter substrate-binding protein	411.193	351.979	15.6897	0	194.715	-5.19549	1.32006	-3.93579	8.29233e-05	0.00122123
IHMA87_05743	IHMA87_RS29295	PA5258		uroporphyrin-III methyltransferase	96.5294	65.4378	0	0	40.4918	-5.19237	1.63398	-3.17774	0.0014843	0.0101043	Coenzyme transport and metabolism
IHMA87_04301	IHMA87_RS22065	PA0936	lpxO2	lipid A hydroxylase LpxO2	55.3657	109.012	0	0	41.0944	-5.18934	1.65132	-3.14254	0.00167489	0.0110748	Posttranslational modification, protein turnover, chaperones
IHMA87_05153	IHMA87_RS26380	PA4687	hitA	iron ABC transporter substrate-binding protein	58.3615	40.6484	2282.84	1844.34	1056.55	5.18657	0.870895	5.95545	2.59352e-09	1.23979e-07	Inorganic ion transport and metabolism
IHMA87_04796	IHMA87_RS24540	PA4474		metalloprotease TldD	157.11	259.442	7.84483	0	106.099	-5.18558	1.44443	-3.59006	0.000330598	0.00345529	General function prediction only
IHMA87_00113	IHMA87_RS00610	PA0110		cytochrome oxidase biogenesis protein Surf1%2Cfacilitates heme A insertion	416.741	511.185	7.84483	11.315	236.771	-5.18331	1.16505	-4.44899	8.6274e-06	0.000187743	Function unknown
IHMA87_05213	IHMA87_RS26660			DUF2845 domain-containing protein	121.716	45.7295	0	0	41.8613	-5.18202	1.67575	-3.09235	0.00198576	0.0125335
IHMA87_05083	IHMA87_RS26025	PA4622		MFS transporter	140.245	280.844	7.84483	0	107.233	-5.18138	1.45772	-3.55445	0.000378775	0.00376323	General function prediction only
IHMA87_03739	IHMA87_RS19190	PA1428		acetyltransferase	9.54199	27.4069	0	3190.82	806.943	5.17643	1.8173	2.84842	0.00439373	0.0225963	General function prediction only
IHMA87_00111	IHMA87_RS00600	PA0108	coIII	cytochrome c oxidase subunit 3	339.628	412.797	15.6897	0	192.029	-5.17547	1.32159	-3.9161	8.9992e-05	0.00130232	Energy production and conversion
IHMA87_04766	IHMA87_RS24395	PA4445		Nif3-like dinuclear metal center hexameric protein	31.0669	144.887	0	0	43.9885	-5.17274	1.72875	-2.99218	0.00276993	0.0160739	Function unknown
IHMA87_00708	IHMA87_RS03650	PA4230	pchB	isochorismate lyase	70.2335	88.3796	0	0	39.6533	-5.17273	1.62855	-3.17629	0.00149172	0.010116	Amino acid transport and metabolism
IHMA87_02871	IHMA87_RS14710			hybrid sensor histidine kinase/response regulator	13.3144	16.167	635.431	577.064	310.494	5.17069	0.866194	5.96944	2.38072e-09	1.15703e-07
IHMA87_02110	IHMA87_RS10745	PA2855		hypothetical protein	0.443813	0	7.84483	22.63	7.72965	5.16966	1.65666	3.12053	0.00180523	0.0116461	Function unknown
IHMA87_01169	IHMA87_RS06040	PA3784		putative natural product biosynthesis protein	59.36	100.851	0	0	40.0528	-5.16877	1.64216	-3.14754	0.00164649	0.0109382	Function unknown
IHMA87_00224	IHMA87_RS01205	PA0234		hypothetical protein	465.56	448.057	0	16.9725	232.647	-5.16804	1.26163	-4.09631	4.19796e-05	0.000713775	Function unknown
IHMA87_04500	IHMA87_RS23065	PA0757		sensor histidine kinase	101.855	58.3552	0	0	40.0526	-5.16693	1.64388	-3.14313	0.00167154	0.0110652	Signal transduction mechanisms
IHMA87_05178					6.54625	0.769857	0	571.407	144.681	5.16645	1.76067	2.93437	0.00334227	0.0185639
IHMA87_03659	IHMA87_RS18790	PA1517		allantoinase PuuE	8.54341	16.013	910	203.67	284.557	5.16636	1.11446	4.63573	3.55679e-06	8.57157e-05	Carbohydrate transport and metabolism
IHMA87_02708	IHMA87_RS13860	PA2439		protease modulator HflK	5.10385	28.4847	1749.4	90.5198	468.376	5.16057	1.43156	3.60485	0.000312331	0.00332393	Posttranslational modification, protein turnover, chaperones
IHMA87_00834	IHMA87_RS04305	PA4090		DUF2218 domain-containing protein	69.9006	86.8399	0	0	39.1851	-5.15792	1.62859	-3.1671	0.00153965	0.0103926	Function unknown
IHMA87_00362	IHMA87_RS01910	PA0384		hypothetical protein	75.5592	80.681	0	0	39.0601	-5.15712	1.62595	-3.17175	0.00151523	0.0102634	Function unknown
IHMA87_01524	IHMA87_RS07845	PA3417		pyruvate dehydrogenase (acetyl-transferring) E1 component subunit alpha	57.6957	100.851	0	0	39.6368	-5.15325	1.6443	-3.13401	0.00172432	0.0112603	Energy production and conversion
IHMA87_02854	IHMA87_RS14620	PA2242	pslL	acyltransferase family protein	0.33286	0.307943	23.5345	11.315	8.87257	5.15163	1.40682	3.6619	0.000250356	0.00282961	Carbohydrate transport and metabolism
IHMA87_01982	IHMA87_RS10135	PA2986		lipoprotein-releasing ABC transporter permease subunit	0.554767	0.923828	47.069	22.63	17.7944	5.14822	1.20828	4.26077	2.03722e-05	0.000390825	Cell wall/membrane/envelope biogenesis
IHMA87_00306	IHMA87_RS01630	PA0329		DUF1508 domain-containing protein	93.5337	62.6664	0	0	39.05	-5.14523	1.63578	-3.14543	0.00165844	0.0109909	Function unknown
IHMA87_00667	IHMA87_RS03455	PA4269	rpoC	DNA-directed RNA polymerase subunit beta'	50.8166	127.026	3773.36	3620.79	1893	5.1425	0.954675	5.38665	7.17819e-08	2.70085e-06	Transcription
IHMA87_00209	IHMA87_RS01130	PA0219		aldehyde dehydrogenase	195.278	198.623	7.84483	0	100.436	-5.13487	1.43006	-3.59066	0.000329837	0.00345352	Energy production and conversion
IHMA87_00242	IHMA87_RS01300			tRNA-Arg	72.6744	80.3731	0	0	38.2619	-5.13013	1.62706	-3.153	0.00161601	0.0107709
IHMA87_06208	IHMA87_RS31705			ParB/RepB/Spo0J family partition protein	36.5037	12.7796	1051.21	1007.03	526.881	5.12929	0.988715	5.18783	2.12756e-07	7.13099e-06
IHMA87_00353	IHMA87_RS01865	PA0375	ftsX	ABC transporter permease	90.9817	62.5124	0	0	38.3735	-5.12424	1.6352	-3.13371	0.00172611	0.0112603	Cell cycle control, cell division, chromosome partitioning
IHMA87_02115	IHMA87_RS10765	PA2852		elongation factor P maturation arginine rhamnosyltransferase EarP	0.554767	3.07943	133.362	39.6024	44.1497	5.12087	1.27036	4.03104	5.55313e-05	0.000882681	Function unknown
IHMA87_05496	IHMA87_RS28050	PA5012	waaF	lipopolysaccharide heptosyltransferase II	0.66572	1.0778	31.3793	45.2599	19.5957	5.11905	1.15769	4.4218	9.78835e-06	0.000209874	Cell wall/membrane/envelope biogenesis
IHMA87_05514	IHMA87_RS28150	PA5030		MFS transporter	479.097	609.111	23.5345	0	277.935	-5.11502	1.31333	-3.89469	9.83263e-05	0.00139523	Carbohydrate transport and metabolism
IHMA87_00450	IHMA87_RS02350	PA0468		lyase	146.791	213.096	0	5.65749	91.3863	-5.11106	1.45489	-3.51301	0.000443061	0.00423595	Defense mechanisms
IHMA87_04446	IHMA87_RS22800	PA0807	ampDh3	N-acetylmuramoyl-L-alanine amidase	146.458	101.467	6526.9	3411.47	2546.57	5.10849	0.921004	5.54666	2.91185e-08	1.16314e-06	Defense mechanisms
IHMA87_05833	IHMA87_RS29775	PA5308	lrp	winged helix-turn-helix transcriptional regulator	49.4852	105.624	0	0	38.7774	-5.10777	1.65939	-3.07811	0.00208321	0.0130078	Transcription
IHMA87_04663	IHMA87_RS23890	PA4348		FprA family A-type flavoprotein	90.316	61.2806	0	0	37.8992	-5.1076	1.63623	-3.12157	0.00179887	0.0116461	Energy production and conversion
IHMA87_06125	IHMA87_RS31285			hypothetical protein	0.33286	0.307943	15.6897	16.9725	8.32573	5.10419	1.40252	3.6393	0.000273385	0.00299965
IHMA87_04131	IHMA87_RS21185	PA1080	flgE	flagellar hook protein FlgE	263.847	348.129	0	11.315	155.823	-5.10205	1.31174	-3.88953	0.000100438	0.00142102	Cell motility
IHMA87_00077	IHMA87_RS00430	PA0075	pppA	serine/threonine-protein phosphatase	9.9858	31.4102	219.655	1697.25	489.575	5.1006	1.25276	4.0715	4.67118e-05	0.000782825	Signal transduction mechanisms
IHMA87_02382	IHMA87_RS12140			LysR family transcriptional regulator	61.4682	88.2256	0	0	37.4234	-5.09266	1.63544	-3.11393	0.00184611	0.0118447
IHMA87_04556	IHMA87_RS23345			alkaline phosphatase	191.949	160.746	0	5.65749	89.5882	-5.0919	1.44842	-3.51549	0.000438945	0.00420349
IHMA87_05635	IHMA87_RS28760	PA5155		ABC transporter permease	236.331	373.535	0	11.315	155.295	-5.08923	1.32322	-3.84609	0.000120018	0.00162705	Amino acid transport and metabolism
IHMA87_01030	IHMA87_RS05325	PA3915	moaB1	molybdenum cofactor biosynthesis protein B	41.7185	113.939	0	0	38.9143	-5.08614	1.68035	-3.02683	0.00247131	0.0147822	Coenzyme transport and metabolism
IHMA87_01985	IHMA87_RS10150	PA2983		MotA/TolQ/ExbB proton channel family protein	134.254	136.573	2792.76	8107.18	2792.69	5.08212	0.984384	5.16274	2.43366e-07	8.01871e-06	Intracellular trafficking, secretion, and vesicular transport
IHMA87_02717	IHMA87_RS13910			DUF1656 domain-containing protein	0	0.153971	7.84483	5.65749	3.41407	5.07952	1.92092	2.64432	0.00818545	0.0349982
IHMA87_05861	IHMA87_RS29915	PA5336	gmk	guanylate kinase	0	0.153971	7.84483	5.65749	3.41407	5.07952	1.92092	2.64432	0.00818545	0.0349982	Nucleotide transport and metabolism
IHMA87_06149	IHMA87_RS31405			hypothetical protein	0	0.153971	7.84483	5.65749	3.41407	5.07952	1.92092	2.64432	0.00818545	0.0349982
IHMA87_04451	IHMA87_RS22825	PA0803		glyoxalase	80.3302	66.6696	0	0	36.75	-5.07652	1.63013	-3.11419	0.00184453	0.0118447	Function unknown
IHMA87_01097	IHMA87_RS05675	PA3852		glutathione S-transferase family protein	51.9262	97.1559	0	0	37.2705	-5.06904	1.65096	-3.07036	0.00213802	0.0132648	Posttranslational modification, protein turnover, chaperones
IHMA87_01061	IHMA87_RS05490	PA3882		class I SAM-dependent methyltransferase	140.023	238.348	7.84483	0	96.5539	-5.05899	1.45008	-3.48876	0.000485265	0.00452087	Coenzyme transport and metabolism
IHMA87_05013	IHMA87_RS25660	PA4552	pilW	type 4a pilus minor pilin PilW	902.495	1151.09	15.6897	33.9449	525.805	-5.05559	1.04119	-4.85561	1.20016e-06	3.33301e-05	Intracellular trafficking, secretion, and vesicular transport
IHMA87_01585	IHMA87_RS08155	PA3363	amiR	ANTAR domain-containing protein	37.2803	116.402	0	0	38.4207	-5.05427	1.69324	-2.98498	0.00283601	0.0163921	Signal transduction mechanisms
IHMA87_02388	IHMA87_RS12165			DUF3422 domain-containing protein	141.022	134.725	5718.88	4633.48	2657.03	5.05294	0.844981	5.97994	2.23213e-09	1.09412e-07
IHMA87_00782	IHMA87_RS04040	PA4139		hypothetical protein	39.2775	112.091	0	0	37.8422	-5.04566	1.6853	-2.99393	0.00275411	0.0160459	Function unknown
IHMA87_06307	IHMA87_RS32270			hypothetical protein	168.538	273.915	7076.03	9640.36	4289.71	5.04191	0.889569	5.66781	1.44635e-08	6.06843e-07
IHMA87_03825	IHMA87_RS19615	PA2700	opdB	OprD family porin	179.744	157.821	0	5.65749	85.8056	-5.03611	1.44926	-3.47496	0.000510931	0.00469452	Function unknown
IHMA87_00811	IHMA87_RS04190	PA4111		hypothetical protein	61.2462	80.3731	0	0	35.4048	-5.02559	1.63399	-3.07565	0.00210043	0.0130595	Function unknown
IHMA87_04734	IHMA87_RS24245	PA4416	murF	UDP-N-acetylmuramoyl-tripeptide--D-alanyl-D-alanine ligase	0.221907	0.307943	15.6897	11.315	6.88362	5.02312	1.48372	3.3855	0.000710489	0.00588576	Cell wall/membrane/envelope biogenesis
IHMA87_05683	IHMA87_RS29000	PA5200	amgR	two-component system response regulator OmpR	0.221907	0.307943	15.6897	11.315	6.88362	5.02312	1.48372	3.3855	0.000710489	0.00588576	Signal transduction mechanisms
IHMA87_04157	IHMA87_RS21320	PA1054		monovalent cation/H+ antiporter subunit A	2.33002	4.77311	337.328	11.315	88.9364	5.02208	1.42423	3.52618	0.000421594	0.00408428	Energy production and conversion
IHMA87_01582	IHMA87_RS08140	PA3366	amiE	aliphatic amidase	127.707	208.939	0	5.65749	85.576	-5.01855	1.46439	-3.42705	0.00061017	0.00536728	General function prediction only
IHMA87_05736	IHMA87_RS29260	PA5252		ATP-binding cassette domain-containing protein	473.882	572.774	7.84483	16.9725	267.868	-5.01057	1.12775	-4.44297	8.87273e-06	0.000192363	General function prediction only
IHMA87_01357	IHMA87_RS06980	PA3613		xylulose 5-phosphate 3-epimerase	360.266	215.098	0	11.315	146.67	-5.00911	1.32932	-3.76817	0.00016445	0.00205368	Carbohydrate transport and metabolism
IHMA87_04139	IHMA87_RS21230	PA1072	braE	high-affinity branched-chain amino acid ABC transporter permease LivM	59.5819	80.0651	0	0	34.9118	-5.00658	1.63537	-3.06143	0.00220279	0.0136088	Amino acid transport and metabolism
IHMA87_03055	IHMA87_RS15665	PA2072		bifunctional diguanylate cyclase/phosphodiesterase	33.1751	50.9645	1074.74	2059.33	804.552	5.00279	0.932248	5.36637	8.03361e-08	2.94667e-06	Signal transduction mechanisms
IHMA87_03579	IHMA87_RS18390	PA1590	braB	branched-chain amino acid transport system II carrier protein	10.8734	12.9336	54.9138	1012.69	272.853	4.99714	1.33005	3.75711	0.000171884	0.00213283	Amino acid transport and metabolism
IHMA87_00915	IHMA87_RS04715	PA4013		LrgB family protein	54.1452	85.1462	0	0	34.8229	-4.99481	1.64271	-3.0406	0.00236106	0.0143406	Cell wall/membrane/envelope biogenesis
IHMA87_05754					154.114	171.832	0	5.65749	82.9009	-4.99107	1.4504	-3.44116	0.000579218	0.00514167
IHMA87_05026	IHMA87_RS25725	PA4565	proB	glutamate 5-kinase	45.7128	95.6162	0	0	35.3323	-4.99094	1.66107	-3.00465	0.00265889	0.0155846	Amino acid transport and metabolism
IHMA87_05788					163.101	189.693	7.84483	0	90.1598	-4.99006	1.43605	-3.47484	0.000511149	0.00469452
IHMA87_04511	IHMA87_RS23120	PA0746		acyl-CoA dehydrogenase	131.147	101.775	6417.07	2308.26	2239.56	4.98363	0.982736	5.07118	3.95366e-07	1.23304e-05	Lipid transport and metabolism
IHMA87_00203	IHMA87_RS01095	PA0214		malonate decarboxylase subunit epsilon	174.419	175.373	7.84483	0	89.4092	-4.98098	1.43483	-3.47147	0.000517623	0.0047249	Lipid transport and metabolism
IHMA87_03624	IHMA87_RS18610	PA1550		FixH family protein	0.33286	0.153971	7.84483	16.9725	6.32603	4.97717	1.53926	3.23348	0.00122292	0.00869763	Function unknown
IHMA87_03096	IHMA87_RS15890	PA2021		DUF3203 family protein	580.175	472.23	15.6897	11.315	269.852	-4.9734	1.10785	-4.48925	7.14737e-06	0.000159707	Function unknown
IHMA87_03127	IHMA87_RS16045	PA1994		hypothetical protein	1.10953	0.153971	23.5345	33.9449	14.6857	4.9687	1.36694	3.6349	0.000278083	0.00303704	Function unknown
IHMA87_01626	IHMA87_RS08360	PA3311		bifunctional diguanylate cyclase/phosphodiesterase	225.901	326.265	5452.15	15026.3	5257.65	4.96803	0.987365	5.0316	4.86396e-07	1.47143e-05	Signal transduction mechanisms
IHMA87_03375	IHMA87_RS17340			LexA family transcriptional regulator	0.110953	5.08106	62.7586	192.355	65.0763	4.96522	1.49883	3.31273	0.000923891	0.00714606
IHMA87_00156	IHMA87_RS00835	PA0154	pcaG	protocatechuate 3%2C4-dioxygenase subunit alpha	190.618	153.202	7.84483	0	87.9161	-4.95458	1.43882	-3.44351	0.000574207	0.00511263	Secondary metabolites biosynthesis, transport and catabolism
IHMA87_05553	IHMA87_RS28350	PA5071		16S rRNA (uracil(1498)-N(3))-methyltransferase	0	0.307943	7.84483	11.315	4.86694	4.95412	1.78669	2.77279	0.00555786	0.0265466	Function unknown
IHMA87_01597	IHMA87_RS08215	PA3351	flgM	flagellar biosynthesis anti-sigma factor FlgM	3.66146	1.84766	0	305.504	77.7534	4.95321	1.63322	3.03279	0.00242305	0.0146098	Intracellular trafficking, secretion, and vesicular transport
IHMA87_01283	IHMA87_RS06615	PA3685		tRNA (adenosine(37)-N6)-threonylcarbamoyltransferase complex dimerization subunit type 1 TsaB	0.110953	0.153971	0	16.9725	4.30935	4.95281	1.8171	2.72567	0.0064172	0.0294918	Posttranslational modification, protein turnover, chaperones
IHMA87_00282	IHMA87_RS01500	PA0304	spuH	ABC transporter permease subunit	150.897	161.67	4542.15	6421.25	2818.99	4.95275	0.858156	5.77139	7.86189e-09	3.44741e-07	Amino acid transport and metabolism
IHMA87_05505	IHMA87_RS28105	PA5021		potassium/proton antiporter	299.463	334.426	15.6897	0	162.395	-4.95205	1.32337	-3.742	0.000182562	0.00223798	Inorganic ion transport and metabolism
IHMA87_00812	IHMA87_RS04195	PA4110	ampC	class C beta-lactamase PDC-41	261.85	281.614	0	11.315	138.695	-4.94947	1.30837	-3.78294	0.000154987	0.00196924	Defense mechanisms
IHMA87_00356	IHMA87_RS01880	PA0378		monofunctional biosynthetic peptidoglycan transglycosylase	133.366	183.38	0	5.65749	80.6008	-4.9484	1.45781	-3.39442	0.000687746	0.00576284	Cell wall/membrane/envelope biogenesis
IHMA87_06040	IHMA87_RS30840	PA5496	nrdJb	hypothetical protein	343.733	428.04	7.84483	11.315	197.733	-4.9345	1.16868	-4.22229	2.41836e-05	0.000449168	Function unknown
IHMA87_00745	IHMA87_RS03850	PA4182		FMN-binding negative transcriptional regulator	101.411	217.254	0	5.65749	81.0806	-4.92905	1.48663	-3.31558	0.000914546	0.00711349	Transcription
IHMA87_00938	IHMA87_RS04835	PA3988		hypothetical protein	0.110953	0.461914	23.5345	5.65749	7.44121	4.92778	1.56277	3.15324	0.0016147	0.0107709	Cell wall/membrane/envelope biogenesis
IHMA87_04750	IHMA87_RS24315	PA4429		cytochrome c1	0.110953	0.461914	23.5345	5.65749	7.44121	4.92778	1.56277	3.15324	0.0016147	0.0107709	Energy production and conversion
IHMA87_05817	IHMA87_RS29695			fimbrial protein	536.792	745.991	23.5345	11.315	329.408	-4.9239	1.09152	-4.51104	6.45108e-06	0.000146852
IHMA87_02316	IHMA87_RS11785			hypothetical protein	48.3757	84.0684	0	0	33.111	-4.92328	1.65051	-2.98288	0.00285549	0.0164884
IHMA87_05384	IHMA87_RS27490	PA4895		FecR family protein	148.234	187.383	7.84483	0	85.8654	-4.92264	1.4403	-3.4178	0.000631296	0.00546755	Inorganic ion transport and metabolism
IHMA87_05457	IHMA87_RS27855	PA4965		TIGR02281 family clan AA aspartic protease	17.8635	23.8656	101.983	1646.33	447.51	4.92244	1.31087	3.75509	0.000173282	0.00214316	General function prediction only
IHMA87_01435	IHMA87_RS07395	PA3536		hypothetical protein	46.1566	86.378	0	0	33.1336	-4.91842	1.65537	-2.97119	0.00296649	0.0169282	Function unknown
IHMA87_05140	IHMA87_RS26315			AAA family ATPase	351.833	407.1	7.84483	11.315	194.523	-4.91362	1.16631	-4.21295	2.52062e-05	0.000462272
IHMA87_01334	IHMA87_RS06865	PA3635	eno	phosphopyruvate hydratase	0.221907	0.615886	7.84483	28.2875	9.24252	4.91147	1.44237	3.40513	0.000661329	0.00565524	Carbohydrate transport and metabolism
IHMA87_01789	IHMA87_RS09165			glycosyltransferase	0	0.769857	39.2241	5.65749	11.4129	4.90745	1.71063	2.8688	0.00412033	0.021532
IHMA87_01036	IHMA87_RS05360	PA3910	eddA	alkaline phosphatase	187.733	101.005	2604.48	7750.76	2661	4.90104	1.02658	4.77413	1.80488e-06	4.76292e-05	Inorganic ion transport and metabolism
IHMA87_05128	IHMA87_RS26245	PA4669	ipk	4-(cytidine 5'-diphospho)-2-C-methyl-D-erythritol kinase	0.443813	0.307943	15.6897	16.9725	8.35347	4.90061	1.39142	3.52203	0.000428255	0.00412142	Lipid transport and metabolism
IHMA87_05731	IHMA87_RS29235	PA5247		YaiI/YqxD family protein	145.904	183.688	7.84483	0	84.3591	-4.89934	1.44093	-3.40013	0.000673531	0.00568686	Function unknown
IHMA87_05047	IHMA87_RS25835	PA4587	ccpR	cytochrome-c peroxidase	155.224	147.813	0	5.65749	77.1734	-4.89737	1.45294	-3.37067	0.000749864	0.00615944	Inorganic ion transport and metabolism
IHMA87_02315	IHMA87_RS11780	PA2762		cupin domain-containing protein	92.3132	39.8786	0	0	33.0479	-4.89619	1.67178	-2.92872	0.00340362	0.0188151	General function prediction only
IHMA87_06263	IHMA87_RS32010			hypothetical protein	13.6473	1.23177	329.483	265.902	152.566	4.89538	1.2604	3.88398	0.000102762	0.00144411
IHMA87_05501	IHMA87_RS28085	PA5017		EAL domain-containing protein	399.432	599.411	15.6897	11.315	256.462	-4.89414	1.12109	-4.3655	1.2683e-05	0.000264169	Signal transduction mechanisms
IHMA87_04729	IHMA87_RS24220	PA4411	murC	UDP-N-acetylmuramate--L-alanine ligase	0.554767	0.615886	7.84483	39.6024	12.1545	4.89095	1.3516	3.61865	0.000296142	0.00319242	Cell wall/membrane/envelope biogenesis
IHMA87_05301	IHMA87_RS27090			YkgJ family cysteine cluster protein	197.164	132.261	7.84483	0	84.3176	-4.89003	1.44795	-3.37722	0.000732234	0.00604871
IHMA87_05378	IHMA87_RS27460	PA4889		ferredoxin reductase	250.089	269.296	0	11.315	132.675	-4.88946	1.30961	-3.73353	0.000188815	0.00229782	Energy production and conversion
IHMA87_01598	IHMA87_RS08220	PA3350		flagellar basal body P-ring formation protein FlgA	161.548	164.287	7.84483	0	83.4201	-4.88899	1.43781	-3.4003	0.000673125	0.00568686	Cell motility
IHMA87_02530	IHMA87_RS12905			galactonate dehydratase	64.6858	51.4264	243.19	4520.33	1219.91	4.87902	1.32876	3.67186	0.00024079	0.00275351
IHMA87_03717	IHMA87_RS19080	PA1448	fliR	flagellar type III secretion system protein FliR	102.077	31.8721	0	0	33.4873	-4.87762	1.70045	-2.86843	0.00412519	0.0215382	Intracellular trafficking, secretion, and vesicular transport
IHMA87_00008	IHMA87_RS00040	PA0009	glyQ	glycine--tRNA ligase subunit alpha	0.110953	0.307943	0	22.63	5.76221	4.87582	1.73816	2.80516	0.00502914	0.0247093	Translation, ribosomal structure and biogenesis
IHMA87_06039	IHMA87_RS30835	PA5495	thrB	homoserine kinase	293.25	450.058	7.84483	11.315	190.617	-4.87545	1.18212	-4.12434	3.71798e-05	0.000647158	General function prediction only
IHMA87_04887	IHMA87_RS25015			DUF2786 domain-containing protein	88.3189	254.207	7.84483	0	87.5926	-4.87394	1.49796	-3.25371	0.00113909	0.00828327
IHMA87_05446	IHMA87_RS27795	PA4954	motA	flagellar motor stator protein MotA	266.066	332.424	15.6897	0	153.545	-4.87292	1.32802	-3.6693	0.000243215	0.00276497	Cell motility
IHMA87_01119	IHMA87_RS05785	PA3834	valS	valine--tRNA ligase	2.66288	3.69531	149.052	73.5474	57.2393	4.86937	1.01292	4.80725	1.53017e-06	4.15067e-05	Translation, ribosomal structure and biogenesis
IHMA87_05382	IHMA87_RS27480	PA4893	ureG	urease accessory protein UreG	64.242	60.2028	0	0	31.1112	-4.86428	1.63488	-2.97532	0.00292683	0.016784	Posttranslational modification, protein turnover, chaperones
IHMA87_00127	IHMA87_RS00680	PA0124		type II toxin-antitoxin system RelE/ParE family toxin	44.1594	82.8366	0	0	31.749	-4.86352	1.65725	-2.93468	0.00333889	0.0185628	General function prediction only
IHMA87_01344	IHMA87_RS06915	PA3625	surE	5'/3'-nucleotidase SurE	0.221907	0.153971	23.5345	0	5.97759	4.85855	1.75821	2.76334	0.00572123	0.0272155	General function prediction only
IHMA87_00892	IHMA87_RS04600	PA4036		CHASE2 domain-containing protein	348.172	421.112	15.6897	5.65749	197.658	-4.85648	1.17746	-4.12454	3.71469e-05	0.000647158	Signal transduction mechanisms
IHMA87_02233	IHMA87_RS11355			hypothetical protein	59.0272	64.2061	0	0	30.8083	-4.85141	1.63548	-2.96635	0.00301353	0.0171295
IHMA87_04159	IHMA87_RS21330			hypothetical protein	35.616	92.8448	0	0	32.1152	-4.84711	1.68303	-2.87998	0.00397697	0.0208764
IHMA87_01854	IHMA87_RS09485	PA3094		AraC family transcriptional regulator	51.2604	72.2126	0	0	30.8683	-4.84605	1.64227	-2.95083	0.00316917	0.0178231	Transcription
IHMA87_01107	IHMA87_RS05725			4-oxalomesaconate tautomerase	159.884	232.497	5569.83	7196.33	3289.63	4.84259	0.870964	5.56003	2.69726e-08	1.09239e-06
IHMA87_01197	IHMA87_RS06190	PA3757		GntR family transcriptional regulator	53.7014	68.9792	0	0	30.6702	-4.84161	1.63918	-2.95368	0.0031401	0.0177109	Transcription
IHMA87_04548	IHMA87_RS23305	PA0697		hypothetical protein	67.0158	55.4297	0	0	30.6114	-4.84114	1.63761	-2.95622	0.00311433	0.0175826	Function unknown
IHMA87_01750	IHMA87_RS08965	PA3195	gapA	type I glyceraldehyde-3-phosphate dehydrogenase	74.3387	84.0684	2039.66	3105.96	1326.01	4.84035	0.871598	5.55342	2.80136e-08	1.12673e-06	Carbohydrate transport and metabolism
IHMA87_01805	IHMA87_RS09245	PA3134	gltX	glutamate--tRNA ligase	0.443813	1.69369	39.2241	39.6024	20.241	4.83474	1.22653	3.94181	8.08678e-05	0.00119701	Translation, ribosomal structure and biogenesis
IHMA87_00529	IHMA87_RS02755	PA0551	epd	erythrose-4-phosphate dehydrogenase	51.1495	64.36	941.379	2970.18	1006.77	4.83246	1.00919	4.78844	1.68081e-06	4.45567e-05	Carbohydrate transport and metabolism
IHMA87_02585	IHMA87_RS13175	PA2562		integral membrane protein	33.5079	54.6598	1451.29	1403.06	735.63	4.83067	0.882909	5.47132	4.46707e-08	1.72529e-06	Function unknown
IHMA87_05978	IHMA87_RS30520	PA5444		EamA family transporter	82.2164	41.8802	0	0	31.0242	-4.83049	1.66147	-2.90737	0.00364485	0.0196892	Function unknown
IHMA87_05165	IHMA87_RS26440	PA4693	pssA	CDP-diacylglycerol--serine O-phosphatidyltransferase	0.99858	0.615886	31.3793	28.2875	15.3203	4.82614	1.19922	4.02442	5.71168e-05	0.000900284	Lipid transport and metabolism
IHMA87_01831	IHMA87_RS09370	PA3114	truA	tRNA pseudouridine(38-40) synthase TruA	24.2988	28.1768	1451.29	356.422	465.048	4.82437	1.06245	4.54079	5.60448e-06	0.00013022	Translation, ribosomal structure and biogenesis
IHMA87_05929	IHMA87_RS30265	PA5398	dgcA	dimethylglycine demethylation protein DgcA	631.214	658.382	9766.81	33820.5	11219.2	4.82334	1.01992	4.72914	2.25468e-06	5.79981e-05	Energy production and conversion
IHMA87_01525	IHMA87_RS07850	PA3416		alpha-ketoacid dehydrogenase subunit beta	63.6872	54.5059	345.172	4113	1144.09	4.82268	1.25824	3.83289	0.000126648	0.00169406	Energy production and conversion
IHMA87_05108	IHMA87_RS26145	PA4644		cupin fold metalloprotein%2C WbuC family	181.52	130.106	7.84483	0	79.8676	-4.82207	1.44714	-3.33213	0.000861839	0.00679222	Function unknown
IHMA87_00543	IHMA87_RS02825	PA0566		hypothetical protein	350.391	357.983	7.84483	11.315	181.883	-4.82198	1.16543	-4.13753	3.51071e-05	0.000618564	Function unknown
IHMA87_03510	IHMA87_RS18040	PA1658		type VI secretion system contractile sheath large subunit	47.2661	107.934	2408.36	2675.99	1309.89	4.82136	0.93916	5.13369	2.84114e-07	9.15445e-06	Function unknown
IHMA87_01513	IHMA87_RS07790	PA3428		hypothetical protein	164.877	121.791	0	5.65749	73.0814	-4.82012	1.46158	-3.29788	0.000974183	0.00741701	Function unknown
IHMA87_00123	IHMA87_RS00660	PA0120		FadR family transcriptional regulator	54.811	65.5918	0	0	30.1007	-4.81961	1.6381	-2.94219	0.003259	0.0182054	Transcription
IHMA87_04815	IHMA87_RS24635	PA4493	roxR	response regulator transcription factor	0.443813	0.307943	39.2241	0	9.99397	4.81703	1.64244	2.93284	0.00335872	0.0186206	Signal transduction mechanisms
IHMA87_04687	IHMA87_RS24015	PA4372		imelysin	125.71	159.822	0	5.65749	72.7975	-4.81695	1.45944	-3.30054	0.000964982	0.00738579	General function prediction only
IHMA87_01039	IHMA87_RS05375	PA3902		inhibitor of vertebrate lysozyme	75.7811	45.5755	0	0	30.3392	-4.81438	1.6515	-2.91515	0.00355514	0.0194179	Function unknown
IHMA87_00223	IHMA87_RS01200	PA0233		LysR family transcriptional regulator	181.076	332.116	7.84483	5.65749	131.674	-4.81168	1.27778	-3.76564	0.000166122	0.00207013	Transcription
IHMA87_04134	IHMA87_RS21200	PA1077	flgB	flagellar basal body rod protein FlgB	163.656	120.714	0	5.65749	72.5068	-4.80967	1.46201	-3.28977	0.00100269	0.00756369	Cell motility
IHMA87_00966	IHMA87_RS04970	PA3961		ATP-dependent helicase HrpB	109.733	175.989	0	5.65749	72.8449	-4.80809	1.4703	-3.27013	0.00107497	0.00799365	Replication, recombination and repair
IHMA87_02041	IHMA87_RS10410	PA2929		amino acid transporter	99.1923	28.3307	0	0	31.8808	-4.80482	1.71082	-2.80849	0.0049775	0.0244968	Amino acid transport and metabolism
IHMA87_05175	IHMA87_RS26490			TfoX/Sxy family protein	54.7	64.2061	0	0	29.7265	-4.80395	1.63825	-2.93236	0.00336399	0.0186313
IHMA87_01184	IHMA87_RS06115	PA3770	guaB	IMP dehydrogenase	0.443813	0.615886	23.5345	16.9725	10.3917	4.80176	1.31028	3.66468	0.000247653	0.00280449	Nucleotide transport and metabolism
IHMA87_00178	IHMA87_RS00950	PA0177		chemotaxis protein CheW	112.84	170.754	0	5.65749	72.3128	-4.8014	1.46733	-3.2722	0.00106715	0.00794844	Cell motility
IHMA87_01143	IHMA87_RS05905	PA3810	hscA	Fe-S protein assembly chaperone HscA	11.872	2.30957	533.448	39.6024	146.808	4.80137	1.38984	3.45463	0.000551053	0.00494422	Posttranslational modification, protein turnover, chaperones
IHMA87_00489	IHMA87_RS02555	PA0513		Lrp/AsnC family transcriptional regulator	71.2321	47.8851	0	0	29.7793	-4.79725	1.6463	-2.91396	0.00356879	0.0194326	Transcription
IHMA87_01189	IHMA87_RS06145	PA3765		DUF2239 family protein	33.397	90.5352	0	0	30.983	-4.79721	1.68794	-2.84205	0.00448251	0.0228714	Function unknown
IHMA87_04732	IHMA87_RS24235	PA4414	murD	UDP-N-acetylmuramoyl-L-alanine--D-glutamate ligase	0.221907	0.769857	15.6897	22.63	9.82784	4.79559	1.38858	3.45359	0.000553186	0.00495573	Cell wall/membrane/envelope biogenesis
IHMA87_01944	IHMA87_RS09940	PA3023		lipid kinase YegS	1.88621	27.8688	290.259	865.596	296.402	4.79535	1.34649	3.56138	0.000368915	0.00369676	General function prediction only
IHMA87_05102					85.1012	142.578	1890.6	5634.86	1938.29	4.79499	1.01652	4.71709	2.39248e-06	6.06649e-05
IHMA87_00089	IHMA87_RS00490	PA0087		type VI secretion system baseplate subunit TssE	74.5607	44.9596	0	0	29.8801	-4.79496	1.65202	-2.90249	0.00370212	0.019881	Function unknown
IHMA87_05600	IHMA87_RS28590	PA5125	ntrC	nitrogen regulation protein NR(I)	27.1836	55.8916	1380.69	1272.94	684.175	4.79422	0.922633	5.19624	2.03362e-07	6.89538e-06	Signal transduction mechanisms
IHMA87_00773	IHMA87_RS04000			short-chain dehydrogenase	52.8138	65.2839	0	0	29.5244	-4.79377	1.63977	-2.92344	0.0034619	0.0190701
IHMA87_02109	IHMA87_RS10740	PA2856	tesA	arylesterase	45.3799	73.9063	0	0	29.8215	-4.79336	1.65102	-2.90326	0.00369298	0.0198685	Amino acid transport and metabolism
IHMA87_05914	IHMA87_RS30190	PA5383		YeiH family protein	217.69	280.844	7.84483	5.65749	128.009	-4.79222	1.25473	-3.81934	0.000133812	0.0017616	Function unknown
IHMA87_00854	IHMA87_RS04410	PA4070		transcriptional regulator FeaR	131.813	171.832	7.84483	0	77.8724	-4.79169	1.44557	-3.31475	0.000917257	0.00712309	Transcription
IHMA87_01751	IHMA87_RS08970	PA3194	edd	phosphogluconate dehydratase	4.10527	2.00163	94.1379	107.492	51.9343	4.7895	1.01714	4.70878	2.49203e-06	6.29157e-05	Amino acid transport and metabolism
IHMA87_00207	IHMA87_RS01115			hypothetical protein	148.456	152.894	7.84483	0	77.2985	-4.78764	1.4412	-3.32198	0.000893807	0.00697816
IHMA87_00565	IHMA87_RS02955	PA0576	rpoD	RNA polymerase sigma factor RpoD	1.22049	0.615886	31.3793	33.9449	16.7902	4.78458	1.18941	4.02265	5.75467e-05	0.000904616	Transcription
IHMA87_04116	IHMA87_RS21110			hypothetical protein	33.6189	88.6875	0	0	30.5766	-4.78328	1.68605	-2.83697	0.00455434	0.0230764
IHMA87_05732	IHMA87_RS29240	PA5248		c-type cytochrome	533.464	964.323	39.2241	0	384.253	-4.7823	1.37736	-3.47207	0.000516459	0.0047249	Inorganic ion transport and metabolism
IHMA87_05192	IHMA87_RS26565	PA4718		hypothetical protein	41.1637	78.0635	0	0	29.8068	-4.78166	1.66068	-2.87934	0.00398506	0.0209001	Intracellular trafficking, secretion, and vesicular transport
IHMA87_04803	IHMA87_RS24575	PA4481	mreB	rod shape-determining protein	0.110953	0.461914	31.3793	0	7.98804	4.77879	1.73225	2.75872	0.00580276	0.0274912	Cell cycle control, cell division, chromosome partitioning
IHMA87_03879	IHMA87_RS19895	PA1350		DUF899 domain-containing protein	35.2832	85.6081	0	0	30.2228	-4.77703	1.67928	-2.84469	0.00444541	0.0227692	Function unknown
IHMA87_01175	IHMA87_RS06070	PA3779		TRAP transporter substrate-binding protein DctP	261.184	216.33	0	11.315	122.207	-4.77638	1.31467	-3.63313	0.000280003	0.00305229	Carbohydrate transport and metabolism
IHMA87_00345	IHMA87_RS01825			GNAT family N-acetyltransferase	146.347	128.258	0	5.65749	70.0658	-4.76897	1.45846	-3.26987	0.00107596	0.00799365
IHMA87_04367	IHMA87_RS22390	PA0887	acsA	acetate--CoA ligase	316.55	271.144	4620.6	14307.8	4879.02	4.76802	0.99933	4.77122	1.83112e-06	4.81039e-05	Lipid transport and metabolism
IHMA87_03534	IHMA87_RS18165	PA1635	kdpC	potassium-transporting ATPase subunit KdpC	50.2619	65.5918	0	0	28.9634	-4.7672	1.64226	-2.90282	0.00369814	0.0198779	Inorganic ion transport and metabolism
IHMA87_03597	IHMA87_RS18470	PA1575		exonuclease	0.33286	1.84766	109.828	0	28.002	4.76648	1.67704	2.8422	0.00448035	0.0228714	General function prediction only
IHMA87_05547	IHMA87_RS28320	PA5065	ubiB	ubiquinone biosynthesis regulatory protein kinase UbiB	0.110953	0.923828	31.3793	11.315	10.9323	4.75889	1.48045	3.21448	0.00130681	0.00914925	General function prediction only
IHMA87_05410	IHMA87_RS27615	PA4921		lipase	273.833	272.991	15.6897	0	140.628	-4.75835	1.32604	-3.58838	0.000332742	0.00346527	Lipid transport and metabolism
IHMA87_00338	IHMA87_RS01790	PA0361		gamma-glutamyltransferase	388.448	217.562	6660.26	12305	4892.83	4.75761	0.939636	5.06325	4.12169e-07	1.2786e-05	Amino acid transport and metabolism
IHMA87_00630	IHMA87_RS03280	PA0654	speD	adenosylmethionine decarboxylase	336.411	299.782	7852.67	11530	5004.71	4.75454	0.862996	5.50934	3.60176e-08	1.40976e-06	Amino acid transport and metabolism
IHMA87_00040	IHMA87_RS00195	PA0038		hypothetical protein	58.8053	55.4297	0	0	28.5587	-4.75384	1.63871	-2.90096	0.00372019	0.019923	Function unknown
IHMA87_01070	IHMA87_RS05535	PA3873	narJ	nitrate reductase molybdenum cofactor assembly chaperone	27.5164	94.3845	0	0	30.4752	-4.74965	1.71056	-2.77666	0.00549206	0.0262969	Energy production and conversion
IHMA87_01409	IHMA87_RS07245			TatD family deoxyribonuclease	51.7043	62.3584	0	0	28.5157	-4.74959	1.64077	-2.89474	0.00379469	0.0202476
IHMA87_03780	IHMA87_RS19395			hypothetical protein	58.8053	54.9678	0	0	28.4433	-4.74853	1.63897	-2.89727	0.00376431	0.0201104
IHMA87_05106	IHMA87_RS26135	PA4642		hypothetical protein	33.286	85.4541	0	0	29.685	-4.74837	1.68489	-2.81821	0.00482924	0.0240934	Function unknown
IHMA87_00637	IHMA87_RS03315	PA0661		protoporphyrinogen oxidase HemJ	3.43955	0.153971	149.052	11.315	40.9901	4.74793	1.56212	3.03942	0.00237035	0.0143699	Function unknown
IHMA87_06056	IHMA87_RS30920	PA5511	mifR	sigma-54-dependent Fis family transcriptional regulator	347.839	359.369	15.6897	5.65749	182.139	-4.74585	1.17549	-4.03734	5.40597e-05	0.00088066	Signal transduction mechanisms
IHMA87_04428	IHMA87_RS22710	PA0829		alpha/beta hydrolase	27.9602	93.1527	0	0	30.2782	-4.74484	1.70802	-2.77797	0.00546989	0.0262123	Lipid transport and metabolism
IHMA87_06099	IHMA87_RS31140	PA5550	glmR	DeoR family transcriptional regulator	73.5621	41.7262	0	0	28.8221	-4.74438	1.65735	-2.86262	0.00420148	0.0218387	Carbohydrate transport and metabolism
IHMA87_05603	IHMA87_RS28605	PA5127		tRNA (uridine(34)/cytosine(34)/5-carboxymethylaminomethyluridine(34)-2'-O)-methyltransferase TrmL	130.703	138.42	0	5.65749	68.6952	-4.74369	1.4584	-3.25266	0.00114329	0.00829557	Translation, ribosomal structure and biogenesis
IHMA87_04271	IHMA87_RS21915	PA0963	aspS	aspartate--tRNA ligase	0.554767	0.923828	7.84483	45.2599	13.6458	4.74265	1.34438	3.52777	0.000419075	0.00406663	Translation, ribosomal structure and biogenesis
IHMA87_01389	IHMA87_RS07150	PA3582	glpK	glycerol kinase GlpK	117.722	176.297	7.84483	0	75.4659	-4.74257	1.453	-3.26398	0.00109861	0.00807954	Energy production and conversion
IHMA87_04010	IHMA87_RS20555	PA1206		DUF1857 family protein	66.4611	47.4232	0	0	28.4711	-4.7423	1.64572	-2.8816	0.00395656	0.0208067	Function unknown
IHMA87_04128	IHMA87_RS21170	PA1083	flgH	flagellar basal body L-ring protein FlgH	131.702	159.976	7.84483	0	74.8807	-4.74226	1.44514	-3.28152	0.00103249	0.00772978	Cell motility
IHMA87_04246	IHMA87_RS21770			ABC transporter ATP-binding protein	173.531	98.6957	0	5.65749	69.471	-4.74059	1.4784	-3.20656	0.00134331	0.00934864
IHMA87_02695	IHMA87_RS13790	PA2453		YgdI/YgdR family lipoprotein	33.286	84.5303	0	0	29.4541	-4.73951	1.68427	-2.81398	0.00489322	0.0242664	Function unknown
IHMA87_01452	IHMA87_RS07480	PA3519		hypothetical protein	121.161	170.754	7.84483	0	74.94	-4.73685	1.4504	-3.2659	0.00109115	0.00806035	Function unknown
IHMA87_05714	IHMA87_RS29155	PA5231		ribosome-associated ATPase/putative transporter RbbA	1.99716	2.77149	70.6034	79.2049	38.6442	4.73653	1.00675	4.70477	2.54157e-06	6.38899e-05	Defense mechanisms
IHMA87_03607	IHMA87_RS18520	PA1566		glutamine synthetase	53.0357	59.5869	0	0	28.1557	-4.73471	1.64001	-2.88699	0.00388942	0.0205649	Amino acid transport and metabolism
IHMA87_04714	IHMA87_RS24140	PA4396		response regulator	26.2959	94.6924	0	0	30.2471	-4.73437	1.71556	-2.75967	0.00578597	0.027434	Signal transduction mechanisms
IHMA87_05629	IHMA87_RS28730			tRNA-Phe	54.4781	58.0472	0	0	28.1313	-4.73428	1.63945	-2.88772	0.00388048	0.0205613
IHMA87_04085	IHMA87_RS20945	PA1119	yfiB	OmpA family protein	40.1651	74.5222	0	0	28.6718	-4.73353	1.6609	-2.84998	0.00437221	0.0225066	Cell wall/membrane/envelope biogenesis
IHMA87_01116					923.021	777.402	17901.9	33690.4	13323.2	4.73184	0.902137	5.24515	1.56155e-07	5.48613e-06
IHMA87_00926	IHMA87_RS04770	PA4002	rodA	rod shape-determining protein RodA	0.776673	1.69369	54.9138	28.2875	21.4179	4.72683	1.17171	4.03411	5.48089e-05	0.000881998	Cell cycle control, cell division, chromosome partitioning
IHMA87_04914					22.6345	99.9274	0	0	30.6405	-4.72586	1.73506	-2.72375	0.0064545	0.0296399
IHMA87_00902	IHMA87_RS04650	PA4026		GNAT family N-acetyltransferase	137.249	148.428	7.84483	0	73.3806	-4.71794	1.44391	-3.26748	0.00108509	0.00805013	General function prediction only
IHMA87_02303	IHMA87_RS11725			GNAT family N-acetyltransferase	46.3785	65.2839	0	0	27.9156	-4.71649	1.6468	-2.86404	0.00418273	0.0217995
IHMA87_01101	IHMA87_RS05695	PA3848		C4-dicarboxylate ABC transporter substrate-binding protein	194.612	277.149	17517.5	520.489	4627.44	4.71629	1.41186	3.34047	0.000836367	0.00666351	General function prediction only
IHMA87_01701	IHMA87_RS08720	PA3243	minC	septum site-determining protein MinC	0.443813	3.2334	133.362	11.315	37.0886	4.71185	1.45119	3.24689	0.00116672	0.00841077	Cell cycle control, cell division, chromosome partitioning
IHMA87_00308	IHMA87_RS01640	PA0331	ilvA1	threonine ammonia-lyase%2C biosynthetic	393.773	472.846	15.6897	11.315	223.406	-4.7103	1.10943	-4.24568	2.17929e-05	0.000412332	Amino acid transport and metabolism
IHMA87_04820	IHMA87_RS24660	PA4498		aminopeptidase P family protein	204.82	90.0733	7.84483	0	75.6845	-4.71009	1.48237	-3.1774	0.001486	0.0101043	Amino acid transport and metabolism
IHMA87_05456	IHMA87_RS27850	PA4964	parC	DNA topoisomerase IV subunit A	0.99858	0.307943	31.3793	16.9725	12.4146	4.71001	1.32754	3.54792	0.000388279	0.00383924	Replication, recombination and repair
IHMA87_02161	IHMA87_RS11005			DUF2933 domain-containing protein	33.6189	80.989	0	0	28.652	-4.70952	1.68096	-2.80169	0.00508361	0.0248513
IHMA87_02430	IHMA87_RS12385			hypothetical protein	12.6487	117.634	0	0	32.5707	-4.70649	1.80534	-2.60699	0.00913429	0.0377542
IHMA87_05076	IHMA87_RS25985	PA4616		DctP family TRAP transporter solute-binding subunit	42.717	68.6712	0	0	27.8471	-4.706	1.65343	-2.84621	0.00442431	0.0227135	Carbohydrate transport and metabolism
IHMA87_03926	IHMA87_RS20125	PA1306		HIT family protein	72.4525	39.5706	0	0	28.0058	-4.70467	1.66113	-2.83221	0.00462278	0.0233218	General function prediction only
IHMA87_00862	IHMA87_RS04450	PA4063		DUF2796 domain-containing protein	34.6174	78.8334	0	0	28.3627	-4.70194	1.67676	-2.80419	0.00504433	0.0247422	Function unknown
IHMA87_01687	IHMA87_RS08650	PA3257	prc	tail-specific protease	81.9945	31.5641	3028.1	667.584	952.311	4.70065	1.14282	4.11322	3.90186e-05	0.000671258	Cell wall/membrane/envelope biogenesis
IHMA87_00072	IHMA87_RS00405	PA0070		hypothetical protein	438.044	479.621	23.5345	5.65749	236.714	-4.69813	1.15371	-4.07218	4.65755e-05	0.000782791	Function unknown
IHMA87_00115	IHMA87_RS00620	PA0112		heme A synthase	293.694	353.21	7.84483	11.315	166.516	-4.69743	1.17041	-4.0135	5.98242e-05	0.000930387	Posttranslational modification, protein turnover, chaperones
IHMA87_05623	IHMA87_RS28700			hypothetical protein	66.0172	43.8818	0	0	27.4748	-4.69286	1.65057	-2.84318	0.00446663	0.0228303
IHMA87_04495	IHMA87_RS23040	PA0761	nadB	L-aspartate oxidase	125.155	133.493	0	5.65749	66.0765	-4.69225	1.46033	-3.21316	0.00131285	0.00918049	Coenzyme transport and metabolism
IHMA87_05314	IHMA87_RS27150	PA4828		DUF2214 family protein	171.423	111.629	7.84483	0	72.7243	-4.69189	1.45601	-3.22244	0.00127106	0.00895267	Function unknown
IHMA87_02588	IHMA87_RS13190	PA2559.1		hypothetical protein	31.7327	81.9128	0	0	28.4114	-4.69182	1.68725	-2.78074	0.00542344	0.0260539
IHMA87_02699	IHMA87_RS13810	PA2448		amidohydrolase	4.66004	2.1556	7.84483	248.93	65.8975	4.69154	1.42854	3.28415	0.00102291	0.00767772	General function prediction only
IHMA87_06027	IHMA87_RS30780	PA5484		PAS domain-containing sensor histidine kinase	2.55193	92.3828	415.776	3468.04	994.688	4.69063	1.52981	3.06615	0.00216835	0.0134244	Signal transduction mechanisms
IHMA87_05271	IHMA87_RS26950	PA4789		nucleotide pyrophosphohydrolase	42.828	66.9776	0	0	27.4514	-4.68922	1.65263	-2.83743	0.00454776	0.0230631	General function prediction only
IHMA87_01246	IHMA87_RS06430			type II secretion system protein GspG	30.4012	83.4525	0	0	28.4634	-4.68776	1.69261	-2.76953	0.00561364	0.0267692
IHMA87_00254	IHMA87_RS01365	PA0277		M48 family metallopeptidase	216.359	229.417	0	11.315	114.273	-4.6872	1.31374	-3.56783	0.00035995	0.00365083	Posttranslational modification, protein turnover, chaperones
IHMA87_04987	IHMA87_RS25520			integrating conjugative element protein	106.737	122.869	4479.4	2285.63	1748.66	4.68711	0.910532	5.14766	2.63758e-07	8.59349e-06
IHMA87_02146	IHMA87_RS10920			glutathione S-transferase family protein	62.5777	46.1914	0	0	27.1923	-4.68446	1.64659	-2.84495	0.0044419	0.0227692
IHMA87_00373	IHMA87_RS01965	PA0394		YggS family pyridoxal phosphate-dependent enzyme	103.519	154.741	0	5.65749	65.9796	-4.68115	1.47098	-3.18233	0.00146094	0.00996514	General function prediction only
IHMA87_00290	IHMA87_RS01545	PA0311		hypothetical protein	92.4241	24.1735	0	0	29.1494	-4.68097	1.72292	-2.71689	0.0065899	0.0300304	Function unknown
IHMA87_01987	IHMA87_RS10160	PA2981	lpxK	tetraacyldisaccharide 4'-kinase	0.221907	0.615886	39.2241	0	10.0155	4.67911	1.66388	2.81216	0.00492098	0.0243833	Cell wall/membrane/envelope biogenesis
IHMA87_04456	IHMA87_RS22850	PA0798	pmtA	methyltransferase domain-containing protein	67.9034	41.2643	0	0	27.2919	-4.67886	1.65573	-2.82586	0.00471543	0.0236626	Coenzyme transport and metabolism
IHMA87_00911	IHMA87_RS04695	PA4017		oxidoreductase	110.399	169.83	7.84483	0	72.0185	-4.67869	1.45653	-3.21221	0.00131719	0.00919983	Cell wall/membrane/envelope biogenesis
IHMA87_01339	IHMA87_RS06890	PA3630	gfnR	glutathione-dependent formaldehyde neutralization regulator	61.801	46.3454	0	0	27.0366	-4.67768	1.6463	-2.84132	0.00449267	0.0229032	Transcription
IHMA87_05996	IHMA87_RS30610			hypothetical protein	1036.97	1375.12	19823.9	52026.3	18565.6	4.67456	0.971005	4.81415	1.47828e-06	4.04757e-05
IHMA87_05936	IHMA87_RS30300	PA5405		hypothetical protein	54.9219	52.5042	0	0	26.8565	-4.6745	1.6416	-2.84753	0.00440596	0.0226393	Function unknown
IHMA87_04508	IHMA87_RS23105	PA0749		vancomycin resistance protein	88.5408	103.777	384.397	6285.47	1715.55	4.67449	1.30802	3.57371	0.000351961	0.00360111	Defense mechanisms
IHMA87_04477	IHMA87_RS22955	PA0778	icp	protease inhibitor I42 family protein	49.7071	57.7393	0	0	26.8616	-4.67328	1.64286	-2.84459	0.00444687	0.0227692	Function unknown
IHMA87_05739	IHMA87_RS29275	PA5254		FKBP-type peptidyl-prolyl cis-trans isomerase	75.5592	113.785	2173.02	3315.29	1419.41	4.67228	0.894411	5.22386	1.75229e-07	6.04694e-06	Posttranslational modification, protein turnover, chaperones
IHMA87_05010	IHMA87_RS25645	PA4549	fimT	prepilin-type N-terminal cleavage/methylation domain-containing protein	205.708	201.856	7083.88	4616.51	3026.99	4.66977	0.867407	5.3836	7.30123e-08	2.71215e-06	Cell motility
IHMA87_01105	IHMA87_RS05715	PA3844		glutathione S-transferase	209.924	243.737	7.84483	5.65749	116.791	-4.66928	1.25348	-3.72504	0.000195281	0.00236281	Posttranslational modification, protein turnover, chaperones
IHMA87_01132	IHMA87_RS05850	PA3821	secD	protein translocase subunit SecD	2.10811	0.461914	15.6897	73.5474	22.9518	4.66808	1.33459	3.49777	0.000469165	0.00440795	Intracellular trafficking, secretion, and vesicular transport
IHMA87_05673	IHMA87_RS28945	PA5190		nitroreductase family protein	181.076	274.377	7.84483	5.65749	117.239	-4.66486	1.26585	-3.68516	0.000228563	0.00265006	Energy production and conversion
IHMA87_03893	IHMA87_RS19960	PA1337	ansB	asparaginase	125.266	100.697	1655.26	5097.4	1744.66	4.66414	1.00199	4.65486	3.24206e-06	7.97794e-05	Translation, ribosomal structure and biogenesis
IHMA87_03897	IHMA87_RS19980	PA1333		hypothetical protein	0.110953	0.153971	7.84483	5.65749	3.44181	4.662	1.79059	2.60361	0.00922472	0.0380202	Function unknown
IHMA87_04147	IHMA87_RS21270	PA1064		hypothetical protein	68.0144	39.7246	0	0	26.9348	-4.65929	1.6587	-2.80899	0.00496967	0.024479	Function unknown
IHMA87_01056	IHMA87_RS05465			hypothetical protein	37.8351	69.903	0	0	26.9345	-4.6535	1.66352	-2.79737	0.00515204	0.0250858
IHMA87_04245	IHMA87_RS21765			TonB-dependent siderophore receptor	415.52	317.951	10810.2	9861.01	5351.16	4.65154	0.849398	5.47628	4.34351e-08	1.68876e-06
IHMA87_03609	IHMA87_RS18530	PA1564		sulfurtransferase TusA	0.221907	0.307943	0	22.63	5.78995	4.64983	1.69139	2.74911	0.00597566	0.0281373	Posttranslational modification, protein turnover, chaperones
IHMA87_04795	IHMA87_RS24535			ribosome-associated protein	43.7156	62.3584	0	0	26.5185	-4.6496	1.64985	-2.8182	0.00482942	0.0240934
IHMA87_05432	IHMA87_RS27725			DUF2065 domain-containing protein	1.44239	0.153971	23.5345	33.9449	14.7689	4.64711	1.39326	3.33541	0.000851726	0.00673071
IHMA87_00112	IHMA87_RS00605	PA0109		twin transmembrane helix small protein	22.3016	92.0749	0	0	28.5941	-4.64686	1.7312	-2.68419	0.00727057	0.0321471	Function unknown
IHMA87_06216	IHMA87_RS31745			recombination-associated protein RdgC	86.3217	167.983	0	5.65749	64.9905	-4.64617	1.48888	-3.12059	0.00180491	0.0116461
IHMA87_05780	IHMA87_RS29485			OmpA family protein	292.806	328.575	7.84483	11.315	160.135	-4.64442	1.16909	-3.97266	7.10732e-05	0.00107383
IHMA87_01445	IHMA87_RS07445	PA3526		OmpA family protein	148.788	101.929	0	5.65749	64.0937	-4.64404	1.47118	-3.15667	0.0015958	0.0106728	Cell wall/membrane/envelope biogenesis
IHMA87_01203	IHMA87_RS06220	PA3751	purT	formate-dependent phosphoribosylglycinamide formyltransferase	145.46	294.393	0	11.315	112.792	-4.64284	1.35423	-3.4284	0.000607154	0.00534883	Nucleotide transport and metabolism
IHMA87_04676	IHMA87_RS23955	PA4361		NAD(P)-dependent oxidoreductase	221.13	222.797	7.84483	5.65749	114.357	-4.64184	1.25212	-3.70718	0.000209579	0.00247422	Cell wall/membrane/envelope biogenesis
IHMA87_00412	IHMA87_RS02155	PA0432	sahH	adenosylhomocysteinase	0.221907	1.38574	47.069	11.315	14.9979	4.63789	1.42033	3.26536	0.00109323	0.00806035	Coenzyme transport and metabolism
IHMA87_00359	IHMA87_RS01895	PA0381	thiG	thiazole synthase	206.04	223.105	0	11.315	110.115	-4.63667	1.31513	-3.52565	0.000422453	0.00408581	Coenzyme transport and metabolism
IHMA87_06026	IHMA87_RS30775	PA5483	algB	sigma-54-dependent Fis family transcriptional regulator	569.745	420.65	0	28.2875	254.671	-4.62811	1.27717	-3.62372	0.000290401	0.00315386	Signal transduction mechanisms
IHMA87_05970	IHMA87_RS30480			hypothetical protein	30.1793	77.9095	0	0	27.0222	-4.62775	1.68951	-2.73911	0.00616058	0.0287198
IHMA87_02123	IHMA87_RS10805	PA2844		winged helix-turn-helix domain-containing protein	166.43	343.818	15.6897	0	131.484	-4.62526	1.36889	-3.37885	0.000727894	0.00602139	Function unknown
IHMA87_01779	IHMA87_RS09110	PA3168	gyrA	DNA gyrase subunit A	1.99716	4.3112	156.897	39.6024	50.7018	4.6252	1.15779	3.99486	6.47335e-05	0.00099611	Replication, recombination and repair
IHMA87_05313	IHMA87_RS27145	PA4827		arylamine N-acetyltransferase	170.535	80.527	0	5.65749	64.18	-4.62393	1.49621	-3.09042	0.00199871	0.0126016	Secondary metabolites biosynthesis, transport and catabolism
IHMA87_06049	IHMA87_RS30885	PA5505		ABC transporter substrate-binding protein	184.404	240.965	0	11.315	109.171	-4.62122	1.32123	-3.49766	0.000469365	0.00440795	Inorganic ion transport and metabolism
IHMA87_00925	IHMA87_RS04765	PA4003	pbpA	penicillin-binding protein 2	1.88621	0.923828	15.6897	73.5474	23.0118	4.62118	1.2481	3.70257	0.000213422	0.00250439	Cell wall/membrane/envelope biogenesis
IHMA87_04731	IHMA87_RS24230	PA4413	ftsW	putative lipid II flippase FtsW	0.443813	0.307943	23.5345	5.65749	7.48593	4.6208	1.48608	3.1094	0.00187468	0.0120144	Cell cycle control, cell division, chromosome partitioning
IHMA87_05660	IHMA87_RS28885	PA5179		LysR family transcriptional regulator	120.717	143.039	7.84483	0	67.9004	-4.61255	1.44904	-3.18318	0.00145667	0.00995935	Transcription
IHMA87_01889	IHMA87_RS09665	PA3057		hypothetical protein	28.515	92.9987	800.172	2885.32	951.752	4.61199	1.13555	4.06145	4.87679e-05	0.00081494	Function unknown
IHMA87_01275	IHMA87_RS06575	PA3693		O-acetyl-ADP-ribose deacetylase	65.4625	38.1849	0	0	25.9118	-4.60933	1.66069	-2.77556	0.00551075	0.0263648	General function prediction only
IHMA87_05566	IHMA87_RS28415	PA5084		D-amino acid dehydrogenase	272.723	217.1	15.6897	0	126.378	-4.60866	1.33349	-3.45609	0.000548073	0.00492506	Amino acid transport and metabolism
IHMA87_05687	IHMA87_RS29020	PA5204	argA	amino-acid N-acetyltransferase	476.877	383.081	23.5345	5.65749	222.288	-4.60759	1.15857	-3.97698	6.97963e-05	0.00105728	Amino acid transport and metabolism
IHMA87_02071	IHMA87_RS10550	PA2894		hypothetical protein	0.221907	0.769857	31.3793	5.65749	9.50714	4.60431	1.48434	3.10193	0.00192266	0.0122412	Function unknown
IHMA87_04708	IHMA87_RS24110	PA4390		DUF481 domain-containing protein	107.514	134.417	0	5.65749	61.8971	-4.6031	1.46667	-3.13847	0.00169833	0.0112043	Function unknown
IHMA87_00603	IHMA87_RS03145	PA0611	prtR	helix-turn-helix transcriptional regulator	0.221907	0.307943	15.6897	5.65749	5.46925	4.60059	1.58175	2.90854	0.00363115	0.0196446	Transcription
IHMA87_02114	IHMA87_RS10760			tRNA-Ser	0.221907	0.307943	15.6897	5.65749	5.46925	4.60059	1.58175	2.90854	0.00363115	0.0196446
IHMA87_05221	IHMA87_RS26700	PA4743	rbfA	30S ribosome-binding factor RbfA	0.221907	0.307943	15.6897	5.65749	5.46925	4.60059	1.58175	2.90854	0.00363115	0.0196446	Translation, ribosomal structure and biogenesis
IHMA87_03319	IHMA87_RS17060	PA1808		ABC transporter permease	15.4225	55.5837	1670.95	469.572	552.882	4.59323	1.15049	3.9924	6.54074e-05	0.0010012	General function prediction only
IHMA87_05916	IHMA87_RS30200	PA5385	cdhB	4-hydroxybenzoyl-CoA thioesterase	177.525	252.975	7.84483	5.65749	111.001	-4.59278	1.2635	-3.63497	0.000278008	0.00303704	General function prediction only
IHMA87_05823	IHMA87_RS29725	PA5298		xanthine phosphoribosyltransferase	161.326	256.824	0	11.315	107.366	-4.59064	1.33404	-3.44116	0.000579232	0.00514167	Nucleotide transport and metabolism
IHMA87_01953	IHMA87_RS09990	PA3014	faoA	fatty acid oxidation complex subunit alpha FadB	0.66572	1.84766	15.6897	62.2324	20.1089	4.58932	1.27463	3.60052	0.000317586	0.00335537	Lipid transport and metabolism
IHMA87_01418	IHMA87_RS07295	PA3547	algL	mannuronate-specific alginate lyase	99.969	162.132	7.84483	0	67.4864	-4.58858	1.46252	-3.13745	0.00170425	0.0112121	Function unknown
IHMA87_04261	IHMA87_RS21865	PA0973	oprL	peptidoglycan-associated lipoprotein Pal	3.3286	3.38737	15.6897	198.012	55.1044	4.5869	1.29199	3.55025	0.000384869	0.00381727	Cell wall/membrane/envelope biogenesis
IHMA87_04503	IHMA87_RS23080	PA0754		tripartite tricarboxylate transporter substrate binding protein	98.7485	161.824	7.84483	0	67.1043	-4.58027	1.46341	-3.12987	0.00174883	0.0113957	Function unknown
IHMA87_02273	IHMA87_RS11560	PA2798		response regulator	0.776673	0.461914	23.5345	16.9725	10.4364	4.57978	1.30703	3.50397	0.000458374	0.0043339	Signal transduction mechanisms
IHMA87_00183	IHMA87_RS00975	PA0182		3-oxoacyl-ACP reductase FabG	157.998	101.621	7.84483	0	66.8659	-4.57932	1.46054	-3.13535	0.00171649	0.0112352	Lipid transport and metabolism
IHMA87_01076	IHMA87_RS05565	PA3863	dauA	FAD-binding oxidoreductase	96.7513	141.346	0	5.65749	60.9386	-4.57716	1.47368	-3.10593	0.00189679	0.0121295	Amino acid transport and metabolism
IHMA87_00402	IHMA87_RS02105	PA0422		cytochrome b	122.16	133.955	7.84483	0	65.9899	-4.57606	1.44902	-3.15804	0.00158834	0.0106473	Energy production and conversion
IHMA87_05174	IHMA87_RS26485	PA4702		pentapeptide repeat-containing protein	86.6546	193.696	4706.9	3026.76	2003.5	4.57597	0.955518	4.789	1.67618e-06	4.45567e-05	Function unknown
IHMA87_05089	IHMA87_RS26055	PA4628	lysP	amino acid permease	139.912	97.4639	0	5.65749	60.7584	-4.5741	1.473	-3.10531	0.00190082	0.0121419	Amino acid transport and metabolism
IHMA87_00855	IHMA87_RS04415	PA4069		NAD(P)-dependent oxidoreductase	34.7284	14.4733	62.7586	1606.73	429.672	4.57371	1.3999	3.26716	0.00108633	0.00805013	Cell wall/membrane/envelope biogenesis
IHMA87_01527	IHMA87_RS07860			DUF2809 domain-containing protein	72.0087	30.7943	0	0	25.7008	-4.57365	1.68356	-2.71664	0.00659475	0.0300304
IHMA87_00979	IHMA87_RS05050			phosphate/phosphite/phosphonate ABC transporter substrate-binding protein	338.962	283.769	15.6897	5.65749	161.02	-4.57236	1.18076	-3.87238	0.000107779	0.0014895
IHMA87_01154	IHMA87_RS05960	PA3799		ribosome biogenesis GTPase Der	0.443813	0.769857	15.6897	22.63	9.88332	4.57202	1.32278	3.45638	0.000547493	0.00492506	General function prediction only
IHMA87_00218	IHMA87_RS01175	PA0228	pcaF	3-oxoadipyl-CoA thiolase	145.016	193.388	2973.19	6240.21	2387.95	4.56963	0.930331	4.91183	9.02283e-07	2.60501e-05	Lipid transport and metabolism
IHMA87_04822	IHMA87_RS24670	PA4500		ABC transporter substrate-binding protein	123.38	111.629	0	5.65749	60.1667	-4.5679	1.46535	-3.11727	0.00182536	0.011763	Amino acid transport and metabolism
IHMA87_02421	IHMA87_RS12335			hypothetical protein	17.9744	11.2399	439.31	350.764	204.822	4.56782	0.908044	5.0304	4.89467e-07	1.47143e-05
IHMA87_04738	IHMA87_RS24265	PA4420		16S rRNA (cytosine(1402)-N(4))-methyltransferase RsmH	0.33286	0.923828	23.5345	16.9725	10.4409	4.56646	1.34184	3.40312	0.000666212	0.00567618	Cell wall/membrane/envelope biogenesis
IHMA87_01226	IHMA87_RS06335	PA3728		AAA family ATPase	562.09	526.89	7.84483	28.2875	281.278	-4.56549	1.10714	-4.12369	3.72848e-05	0.000647158	Signal transduction mechanisms
IHMA87_00503	IHMA87_RS02625	PA0527	dnr	Crp/Fnr family transcriptional regulator	178.968	241.735	7.84483	5.65749	108.551	-4.5643	1.26122	-3.61896	0.000295785	0.00319242	Signal transduction mechanisms
IHMA87_05423	IHMA87_RS27680	PA4933		hypothetical protein	0.33286	1.69369	23.5345	39.6024	16.2909	4.56342	1.31292	3.47577	0.000509381	0.00469306	Function unknown
IHMA87_05986	IHMA87_RS30560	PA5452	wbpW	mannose-1-phosphate guanylyltransferase/mannose-6-phosphate isomerase	469.333	469.305	0	28.2875	241.731	-4.56199	1.26928	-3.59414	0.000325459	0.00341381	Cell wall/membrane/envelope biogenesis
IHMA87_01240	IHMA87_RS06400			general secretion pathway protein GspM	67.9034	32.9499	0	0	25.2133	-4.56027	1.67456	-2.72326	0.00646418	0.029661
IHMA87_00427	IHMA87_RS02240	PA0448		LysR family transcriptional regulator	128.817	123.793	7.84483	0	65.1137	-4.55876	1.44919	-3.14573	0.00165673	0.0109909	Transcription
IHMA87_03728	IHMA87_RS19135	PA1439		DUF454 domain-containing protein	31.9546	69.1332	0	0	25.2719	-4.55867	1.6781	-2.71657	0.00659619	0.0300304	Function unknown
IHMA87_00284	IHMA87_RS01515	PA0306		AraC family transcriptional regulator	381.901	391.087	15.6897	11.315	199.998	-4.55722	1.1075	-4.11488	3.87384e-05	0.000670393	Transcription
IHMA87_04408	IHMA87_RS22610	PA0849	trxB2	thioredoxin-disulfide reductase	111.175	141.962	7.84483	0	65.2454	-4.5568	1.453	-3.13614	0.00171188	0.0112335	Posttranslational modification, protein turnover, chaperones
IHMA87_04459	IHMA87_RS22865	PA0795	prpC	2-methylcitrate synthase	39.8323	58.8171	0	0	24.6623	-4.55417	1.65511	-2.75158	0.0059308	0.0280068	Energy production and conversion
IHMA87_00578	IHMA87_RS03025	PA0589		thiosulfate sulfurtransferase GlpE	72.4525	165.827	0	5.65749	60.9843	-4.55076	1.50521	-3.02334	0.0025	0.0148927	Inorganic ion transport and metabolism
IHMA87_00719	IHMA87_RS03705	PA4217	phzS	flavin-dependent oxidoreductase	300.573	278.226	7.84483	11.315	149.49	-4.54911	1.16972	-3.88907	0.000100631	0.00142102	Coenzyme transport and metabolism
IHMA87_05379	IHMA87_RS27465	PA4890	desT	TetR family transcriptional regulator	132.034	118.558	7.84483	0	64.6093	-4.54757	1.45024	-3.13572	0.00171431	0.0112335	Transcription
IHMA87_01210	IHMA87_RS06255	PA3744	rimM	ribosome maturation factor RimM	0	0.461914	15.6897	5.65749	5.45226	4.54651	1.78921	2.54108	0.0110511	0.0433131	Translation, ribosomal structure and biogenesis
IHMA87_00589	IHMA87_RS03075	PA0597		nucleotidyltransferase family protein	124.823	106.394	0	5.65749	59.2186	-4.54597	1.46723	-3.09835	0.00194604	0.0123631	Translation, ribosomal structure and biogenesis
IHMA87_05263	IHMA87_RS26915	PA4782		hypothetical protein	42.828	54.5059	0	0	24.3335	-4.54295	1.65021	-2.75295	0.00590605	0.0279125	Function unknown
IHMA87_00608	IHMA87_RS03170			phage baseplate assembly protein V	55.3657	41.8802	0	0	24.3115	-4.54065	1.65149	-2.74942	0.00597003	0.0281373
IHMA87_04326	IHMA87_RS22195			DUF4124 domain-containing protein	7.87769	10.778	541.293	39.6024	149.888	4.53804	1.29397	3.50706	0.000453083	0.00431057
IHMA87_01834	IHMA87_RS09385	PA3111	folC	bifunctional tetrahydrofolate synthase/dihydrofolate synthase	0.33286	0.615886	7.84483	22.63	7.85588	4.53454	1.43306	3.16423	0.00155494	0.0104595	Coenzyme transport and metabolism
IHMA87_00621	IHMA87_RS03230	PA0628		phage late control D family protein	232.447	177.837	7.84483	5.65749	105.947	-4.53212	1.26034	-3.59595	0.000323207	0.0033963	General function prediction only
IHMA87_05503	IHMA87_RS28095	PA5019		23S rRNA (adenine(2030)-N(6))-methyltransferase RlmJ	241.324	219.255	15.6897	0	119.067	-4.5311	1.33153	-3.40292	0.000666698	0.00567618	General function prediction only
IHMA87_01059	IHMA87_RS05480	PA3884		hypothetical protein	38.168	58.6631	0	0	24.2078	-4.52802	1.65802	-2.73098	0.00631455	0.0292273	Function unknown
IHMA87_05801					98.1937	150.43	7.84483	0	64.1171	-4.52415	1.46171	-3.0951	0.00196744	0.0124446
IHMA87_00228	IHMA87_RS01225	PA0241		MFS transporter	608.69	615.116	15.6897	28.2875	316.946	-4.51859	1.03923	-4.34803	1.37365e-05	0.000281092	Carbohydrate transport and metabolism
IHMA87_04564	IHMA87_RS23380	PA0681		type II secretion system protein GspG	56.9191	38.9548	0	0	23.9685	-4.51803	1.6562	-2.72794	0.00637305	0.0293815	Cell motility
IHMA87_06000	IHMA87_RS30630			class I SAM-dependent methyltransferase	404.98	328.421	0	22.63	189.008	-4.51708	1.26702	-3.56513	0.00036368	0.00365756
IHMA87_05965	IHMA87_RS30455	PA5433		GNAT family N-acetyltransferase	224.348	180.762	7.84483	5.65749	104.653	-4.51677	1.25857	-3.58881	0.00033219	0.00346527	Translation, ribosomal structure and biogenesis
IHMA87_05220	IHMA87_RS26695	PA4742	truB	tRNA pseudouridine(55) synthase TruB	0.443813	0.307943	31.3793	0	8.03277	4.51601	1.66227	2.71677	0.00659218	0.0300304	Translation, ribosomal structure and biogenesis
IHMA87_04135	IHMA87_RS21205	PA1076		DUF5064 family protein	28.7369	69.749	0	0	24.6215	-4.51467	1.68873	-2.67342	0.00750819	0.0327998	Function unknown
IHMA87_03285	IHMA87_RS16890			DUF1883 domain-containing protein	0.221907	0.307943	23.5345	0	6.01608	4.51418	1.72714	2.61368	0.00895741	0.0372331
IHMA87_00250	IHMA87_RS01345			hypothetical protein	84.7684	165.519	7.84483	0	64.5331	-4.51395	1.47719	-3.05577	0.00224484	0.0137955
IHMA87_04103	IHMA87_RS21045	PA1102	fliG	flagellar motor switch protein FliG	286.703	403.097	23.5345	0	178.334	-4.50971	1.32638	-3.40002	0.000673804	0.00568686	Cell motility
IHMA87_03705	IHMA87_RS19020	PA1460	motC	flagellar motor protein	2.10811	0.615886	23.5345	56.5749	20.7083	4.50946	1.24466	3.62304	0.000291158	0.00315619	Cell motility
IHMA87_06155	IHMA87_RS31435			ParM/StbA family protein	1.10953	1.84766	62.7586	22.63	22.0864	4.50792	1.17252	3.84466	0.000120722	0.00162705
IHMA87_01773	IHMA87_RS09085	PA3173		YciK family oxidoreductase	0.99858	1.69369	62.7586	16.9725	20.6058	4.50767	1.22007	3.6946	0.000220236	0.00256883	Lipid transport and metabolism
IHMA87_00238	IHMA87_RS01280			suppressor of fused domain protein	266.954	327.805	4510.78	11060.4	4041.48	4.50484	0.953894	4.72258	2.32876e-06	5.93071e-05
IHMA87_01127	IHMA87_RS05825			hypothetical protein	149.343	123.485	3624.31	3287	1796.04	4.5043	0.84587	5.32506	1.00922e-07	3.65576e-06
IHMA87_05755	IHMA87_RS29355	PA5274	rnk	nucleoside diphosphate kinase regulator	43.4937	50.8106	0	0	23.5761	-4.50426	1.64987	-2.73007	0.00633206	0.0292852	Transcription
IHMA87_01897	IHMA87_RS09705			ribosome modulation factor	32.5093	63.5902	0	0	24.0249	-4.50195	1.67321	-2.6906	0.0071323	0.0317524
IHMA87_00449	IHMA87_RS02345	PA0467		glutathione S-transferase family protein	133.255	108.858	7.84483	0	62.4894	-4.50062	1.45383	-3.09569	0.00196352	0.0124446	Posttranslational modification, protein turnover, chaperones
IHMA87_00084	IHMA87_RS00465	PA0082		type VI secretion system protein TssA	109.178	132.877	7.84483	0	62.4751	-4.50042	1.45368	-3.09588	0.00196231	0.0124446	Function unknown
IHMA87_01933	IHMA87_RS09885			chlorinating enzyme	85.656	17.5527	0	0	25.8022	-4.49758	1.75208	-2.567	0.0102582	0.0410056
IHMA87_05419					32.2874	32.7959	910	735.474	427.639	4.49662	0.857568	5.24346	1.57591e-07	5.50343e-06
IHMA87_03580	IHMA87_RS18395	PA1589	sucD	succinate--CoA ligase subunit alpha	0.110953	0.615886	7.84483	16.9725	6.38603	4.49626	1.57032	2.86328	0.00419282	0.0218326	Energy production and conversion
IHMA87_04065	IHMA87_RS20835			antirepressor	11.5391	3.84928	0	633.639	162.257	4.49447	1.70605	2.63443	0.00842781	0.0356166
IHMA87_00569	IHMA87_RS02975	PA0580	gcp	tRNA (adenosine(37)-N6)-threonylcarbamoyltransferase complex transferase subunit TsaD	0.221907	0.615886	23.5345	5.65749	7.50744	4.49366	1.50896	2.97799	0.00290143	0.0167205	Posttranslational modification, protein turnover, chaperones
IHMA87_04242	IHMA87_RS21740			nuclear transport factor 2 family protein	38.057	56.0456	0	0	23.5256	-4.49328	1.65754	-2.7108	0.00671203	0.030439
IHMA87_00244					61.4682	33.5658	0	0	23.7585	-4.49292	1.66936	-2.69139	0.00711539	0.0317109
IHMA87_02779	IHMA87_RS14220	PA2353		cell division protein ZapE	30.0684	65.8998	0	0	23.992	-4.49076	1.68176	-2.67028	0.00757891	0.0329852	General function prediction only
IHMA87_05665	IHMA87_RS28905	PA5183		hypothetical protein	86.4327	136.881	0	5.65749	57.2427	-4.49075	1.48115	-3.03193	0.00242996	0.0146098	Function unknown
IHMA87_06110	IHMA87_RS31200	PA5562	spoOJ	ParB/RepB/Spo0J family partition protein	0.33286	0.769857	23.5345	11.315	8.98804	4.48766	1.38866	3.23166	0.00123074	0.00872133	Transcription
IHMA87_02174	IHMA87_RS11075			N-acetyltransferase	49.2633	43.7279	0	0	23.2478	-4.48684	1.65006	-2.7192	0.00654405	0.0299568
IHMA87_03769	IHMA87_RS19340	PA1408		mechanosensitive ion channel family protein	74.5607	103.161	62.7586	6115.75	1589.06	4.48572	1.52948	2.93283	0.00335887	0.0186206	Cell wall/membrane/envelope biogenesis
IHMA87_04587	IHMA87_RS23500	PA4286		lipoate--protein ligase family protein	46.6004	46.1914	0	0	23.198	-4.48496	1.6493	-2.71931	0.00654174	0.0299568	Coenzyme transport and metabolism
IHMA87_02217					42.6061	50.1947	0	0	23.2002	-4.48325	1.65094	-2.71557	0.00661624	0.0300747
IHMA87_05580	IHMA87_RS28490	PA5105	hutC	histidine utilization repressor	115.059	123.177	7.84483	0	61.5201	-4.48248	1.45215	-3.08678	0.0020234	0.0127024	Transcription
IHMA87_04129	IHMA87_RS21175	PA1082	flgG	flagellar basal-body rod protein FlgG	81.1069	140.576	0	5.65749	56.8351	-4.47658	1.48713	-3.01021	0.00261064	0.015348	Cell motility
IHMA87_05568	IHMA87_RS28425	PA5091	hutG	N-formylglutamate deformylase	360.487	195.544	7.84483	11.315	143.798	-4.47481	1.20388	-3.71698	0.000201622	0.00241449	Amino acid transport and metabolism
IHMA87_00614	IHMA87_RS03200	PA0622		phage tail sheath family protein	203.821	345.204	0	16.9725	141.499	-4.47477	1.29763	-3.44842	0.000563875	0.00503601	General function prediction only
IHMA87_00258	IHMA87_RS01385	PA0281	cysW	sulfate ABC transporter permease subunit CysW	256.191	186.767	15.6897	0	114.662	-4.47206	1.34041	-3.33633	0.000848908	0.00672667	Inorganic ion transport and metabolism
IHMA87_03057	IHMA87_RS15680	PA2069		carbamoyltransferase	71.7868	11.2399	7.84483	3354.89	861.441	4.47035	1.70751	2.61805	0.00884349	0.0368743	Posttranslational modification, protein turnover, chaperones
IHMA87_00354	IHMA87_RS01870	PA0376	rpoH	RNA polymerase sigma factor RpoH	0.887627	0.769857	31.3793	16.9725	12.5023	4.46946	1.24593	3.58725	0.000334183	0.00347407	Transcription
IHMA87_04633	IHMA87_RS23740	PA4331		iron-sulfur-binding ferredoxin reductase	144.683	76.5238	0	5.65749	56.7161	-4.46888	1.49336	-2.9925	0.00276704	0.0160731	Coenzyme transport and metabolism
IHMA87_01611	IHMA87_RS08285	PA3337	rfaD	ADP-glyceromanno-heptose 6-epimerase	127.818	257.44	0	11.315	99.1434	-4.46886	1.35762	-3.29168	0.000995898	0.00753317	Cell wall/membrane/envelope biogenesis
IHMA87_01002	IHMA87_RS05170	PA3944		GNAT family N-acetyltransferase	78.8878	19.8623	0	0	24.6875	-4.46611	1.73395	-2.57569	0.0100042	0.0401522	Translation, ribosomal structure and biogenesis
IHMA87_02057	IHMA87_RS10485	PA2907	cobL	bifunctional cobalt-precorrin-7 (C(5))-methyltransferase/cobalt-precorrin-6B (C(15))-methyltransferase	0.33286	0.461914	31.3793	0	8.04352	4.46561	1.65645	2.6959	0.00701995	0.031412	Coenzyme transport and metabolism
IHMA87_05539	IHMA87_RS28280	PA5057	phaD	poly(3-hydroxyalkanoate) depolymerase	186.069	200.625	7.84483	5.65749	100.049	-4.45726	1.25633	-3.54784	0.000388401	0.00383924	Lipid transport and metabolism
IHMA87_05272	IHMA87_RS26955	PA4790		methyltransferase domain-containing protein	104.851	110.397	0	5.65749	55.2265	-4.45462	1.46923	-3.03193	0.00242992	0.0146098	Coenzyme transport and metabolism
IHMA87_01956	IHMA87_RS10005	PA3011	topA	type I DNA topoisomerase	2.21907	2.46354	47.069	73.5474	31.3247	4.45421	1.03769	4.29242	1.76733e-05	0.000350492	Replication, recombination and repair
IHMA87_05533	IHMA87_RS28240	PA5051	argS	arginine--tRNA ligase	0.99858	0.615886	23.5345	22.63	11.9447	4.45281	1.25189	3.55686	0.000375309	0.00374154	Translation, ribosomal structure and biogenesis
IHMA87_01442	IHMA87_RS07430	PA3529		peroxiredoxin C	99.3032	134.725	7.84483	0	60.4683	-4.4525	1.45887	-3.05202	0.00227307	0.0138957	Posttranslational modification, protein turnover, chaperones
IHMA87_03433	IHMA87_RS17650	PA1772		putative 4-hydroxy-4-methyl-2-oxoglutarate aldolase	55.4767	35.5674	0	0	22.761	-4.44782	1.66221	-2.67585	0.00745407	0.0326613	Coenzyme transport and metabolism
IHMA87_05819	IHMA87_RS29705	PA5294		NorM family multidrug efflux MATE transporter	1146.15	1242.55	78.4483	11.315	619.615	-4.44685	1.15668	-3.84449	0.000120801	0.00162705	Defense mechanisms
IHMA87_06007	IHMA87_RS30665	PA5464		DUF4105 domain-containing protein	839.14	934.452	15.6897	50.9174	460.05	-4.44589	1.05446	-4.21626	2.48387e-05	0.000456969	Function unknown
IHMA87_04454	IHMA87_RS22840			DUF3649 domain-containing protein	64.4639	28.3307	0	0	23.1987	-4.44468	1.6866	-2.6353	0.0084064	0.0355777
IHMA87_02562					24.9645	68.9792	0	0	23.4859	-4.44149	1.70234	-2.60906	0.00907925	0.0376242
IHMA87_01873	IHMA87_RS09585	PA3076		hypothetical protein	52.37	31.5641	15.6897	2947.55	761.794	4.44102	1.59176	2.79	0.00527078	0.0254463	Secondary metabolites biosynthesis, transport and catabolism
IHMA87_05364	IHMA87_RS27390			MOSC domain-containing protein	51.0385	38.6468	0	0	22.4213	-4.43585	1.65601	-2.67864	0.00739221	0.0325615
IHMA87_04335	IHMA87_RS22240			hypothetical protein	42.717	46.6533	0	0	22.3426	-4.43567	1.65195	-2.68511	0.00725053	0.0321072
IHMA87_05541	IHMA87_RS28290	PA5059		TetR/AcrR family transcriptional regulator	164.655	204.474	0	11.315	95.1109	-4.43493	1.32343	-3.35109	0.000804953	0.00649032	Transcription
IHMA87_04163	IHMA87_RS21350	PA1049	pdxH	pyridoxamine 5'-phosphate oxidase	32.6203	58.0472	0	0	22.6669	-4.43386	1.67006	-2.65492	0.00793279	0.0342443	Coenzyme transport and metabolism
IHMA87_00031	IHMA87_RS00150	PA0030		choline ABC transporter substrate-binding protein	317.659	244.045	15.6897	5.65749	145.763	-4.4309	1.18634	-3.73493	0.000187766	0.0022957	Amino acid transport and metabolism
IHMA87_04961	IHMA87_RS25380			IS3 family transposase	44.6032	44.3438	0	0	22.2368	-4.43005	1.65176	-2.68202	0.00731784	0.0323315
IHMA87_04967	IHMA87_RS25405			hypothetical protein	47.2661	41.7262	0	0	22.2481	-4.42973	1.65269	-2.68031	0.00735531	0.0324479
IHMA87_04480					29.0698	62.2044	0	0	22.8186	-4.42831	1.68259	-2.63183	0.00849256	0.0357607
IHMA87_00168	IHMA87_RS00900	PA0167		TetR family transcriptional regulator	190.618	235.884	15.6897	0	110.548	-4.42662	1.33686	-3.31121	0.000928933	0.00716606	Transcription
IHMA87_00336	IHMA87_RS01780	PA0359		hypothetical protein	104.629	123.793	7.84483	0	59.0667	-4.42603	1.45576	-3.04035	0.00236305	0.0143406	Function unknown
IHMA87_01046	IHMA87_RS05410	PA3895		LysR family transcriptional regulator	337.076	364.912	15.6897	11.315	182.248	-4.42594	1.10955	-3.98894	6.637e-05	0.00101327	Transcription
IHMA87_05569	IHMA87_RS28430	PA5092	hutI	imidazolonepropionase	367.145	514.572	31.3793	0	228.274	-4.42588	1.34245	-3.29687	0.00097768	0.00743394	Secondary metabolites biosynthesis, transport and catabolism
IHMA87_06012	IHMA87_RS30690	PA5469		TerC family protein	100.08	128.72	7.84483	0	59.1612	-4.42547	1.45801	-3.03529	0.00240307	0.0145381	Inorganic ion transport and metabolism
IHMA87_05659	IHMA87_RS28880	PA5178		peptidoglycan-binding protein LysM	153.116	214.02	0	11.315	94.6127	-4.42427	1.3293	-3.32827	0.00087386	0.00684993	Function unknown
IHMA87_00559	IHMA87_RS02930			IS3 family transposase	40.6089	48.0391	0	0	22.162	-4.42377	1.65369	-2.6751	0.00747072	0.0326851
IHMA87_04593	IHMA87_RS23530	PA4292		inorganic phosphate transporter	1.33144	2.30957	54.9138	39.6024	24.5393	4.42296	1.09551	4.03735	5.40581e-05	0.00088066	Inorganic ion transport and metabolism
IHMA87_04457	IHMA87_RS22855	PA0797		GntR family transcriptional regulator	24.2988	68.2093	0	0	23.127	-4.42018	1.70455	-2.59317	0.00950948	0.0388653	Transcription
IHMA87_02514	IHMA87_RS12815	PA2593	qteE	hypothetical protein	45.3799	42.4961	0	0	21.969	-4.41406	1.65275	-2.67074	0.00756836	0.0329639	Function unknown
IHMA87_05312					32.0655	56.9694	0	0	22.2587	-4.4105	1.67099	-2.63946	0.00830394	0.0353558
IHMA87_06273	IHMA87_RS32070			hypothetical protein	173.087	129.182	5044.22	2308.26	1913.69	4.40958	0.938401	4.69904	2.61393e-06	6.51471e-05
IHMA87_05098	IHMA87_RS26095			hypothetical protein	60.6915	28.9466	0	0	22.4095	-4.40717	1.68211	-2.62002	0.00879235	0.0367841
IHMA87_02501	IHMA87_RS12750	PA2615	ftsK	DNA translocase FtsK	0.554767	2.1556	39.2241	33.9449	18.9699	4.40642	1.23546	3.56663	0.000361601	0.00365487	Cell cycle control, cell division, chromosome partitioning
IHMA87_00023	IHMA87_RS00110	PA0022		threonylcarbamoyl-AMP synthase	35.9489	51.8884	0	0	21.9593	-4.40502	1.6606	-2.65267	0.00798585	0.0344224	Translation, ribosomal structure and biogenesis
IHMA87_00796	IHMA87_RS04110	PA4125	hpcD	5-carboxymethyl-2-hydroxymuconate Delta-isomerase	56.1424	32.334	0	0	22.1191	-4.40427	1.66998	-2.63731	0.00835658	0.0354957	Amino acid transport and metabolism
IHMA87_05483	IHMA87_RS27985	PA4999	waaL	O-antigen ligase family protein	0.110953	1.23177	31.3793	11.315	11.0093	4.40282	1.50366	2.92807	0.00341076	0.0188367	Cell wall/membrane/envelope biogenesis
IHMA87_04886					147.457	214.02	0	11.315	93.1981	-4.40234	1.33207	-3.30489	0.000950138	0.00730067
IHMA87_04027	IHMA87_RS20640	PA1190		YIP1 family protein	95.8637	129.028	7.84483	0	58.1841	-4.40125	1.46047	-3.01358	0.00258185	0.0152557	Function unknown
IHMA87_02236	IHMA87_RS11370			lipoprotein signal peptidase	35.1722	52.5042	0	0	21.9191	-4.40103	1.66221	-2.6477	0.00810421	0.034804
IHMA87_00536	IHMA87_RS02790	PA0558		class I SAM-dependent methyltransferase	129.594	78.3714	0	5.65749	53.4056	-4.39695	1.48732	-2.95629	0.00311359	0.0175826	Coenzyme transport and metabolism
IHMA87_00346	IHMA87_RS01830	PA0368		hydrolase	377.463	292.084	0	22.63	173.044	-4.39455	1.27084	-3.458	0.000544201	0.00490538	General function prediction only
IHMA87_02383	IHMA87_RS12145			SDR family oxidoreductase	52.259	64.822	3734.14	39.6024	972.705	4.39363	1.52524	2.88061	0.00396912	0.020854
IHMA87_05332	IHMA87_RS27235	PA4844		methyl-accepting chemotaxis protein	65.4625	24.6354	0	0	22.5245	-4.39238	1.70117	-2.58198	0.00982358	0.0397028	Signal transduction mechanisms
IHMA87_04119	IHMA87_RS21125			acetyltransferase	113.727	108.396	7.84483	0	57.492	-4.3918	1.45538	-3.01762	0.00254768	0.0150996
IHMA87_00730	IHMA87_RS03770	PA4205	mexG	multidrug efflux RND transporter inhibitory subunit MexG	37.8351	48.8089	0	0	21.661	-4.39172	1.65727	-2.64997	0.00805001	0.0346222	Function unknown
IHMA87_00610	IHMA87_RS03180	PA0618		baseplate assembly protein	113.061	77.1397	4644.14	475.229	1327.39	4.39119	1.23103	3.56709	0.000360972	0.00365484	General function prediction only
IHMA87_05451	IHMA87_RS27825	PA4959	fimX	EAL domain-containing protein	7950.81	7794.96	151146	217174	96016.5	4.38912	0.856946	5.12182	3.02603e-07	9.64362e-06	Signal transduction mechanisms
IHMA87_04721	IHMA87_RS24175	PA4403	secA	preprotein translocase subunit SecA	1.33144	1.84766	47.069	33.9449	21.0483	4.38902	1.1067	3.96587	7.31295e-05	0.0010992	Intracellular trafficking, secretion, and vesicular transport
IHMA87_01159	IHMA87_RS05985			hypothetical protein	36.9475	49.5788	0	0	21.6316	-4.38857	1.65865	-2.64587	0.00814812	0.0349154
IHMA87_05990	IHMA87_RS30580			decaprenyl-phosphate phosphoribosyltransferase	331.861	275.301	7123.1	7015.29	3686.39	4.38847	0.84203	5.21177	1.87046e-07	6.37924e-06
IHMA87_04418	IHMA87_RS22660	PA0838		glutathione peroxidase	132.589	90.2272	7.84483	0	57.6653	-4.38493	1.46477	-2.99359	0.00275715	0.0160461	Posttranslational modification, protein turnover, chaperones
IHMA87_02816	IHMA87_RS14425	PA2282		hypothetical protein	20.4154	70.9808	0	0	22.8491	-4.38214	1.72492	-2.54048	0.0110699	0.0433288	Function unknown
IHMA87_00930	IHMA87_RS04790	PA3998		DUF493 domain-containing protein	0.99858	1.38574	54.9138	11.315	17.1533	4.38055	1.27075	3.44721	0.000566409	0.00505091	Function unknown
IHMA87_00548	IHMA87_RS02850	PA0571		DUF4375 domain-containing protein	225.013	281.614	0	16.9725	130.9	-4.37989	1.2788	-3.42501	0.000614781	0.0053997	Function unknown
IHMA87_00547	IHMA87_RS02845	PA0570		SMI1/KNR4 family protein	203.377	207.092	15.6897	0	106.54	-4.37979	1.33414	-3.28287	0.00102758	0.00770288	Function unknown
IHMA87_03701	IHMA87_RS19000	PA1464		chemotaxis protein CheW	29.4026	58.0472	0	0	21.8625	-4.37964	1.67907	-2.60838	0.00909725	0.0376545	Signal transduction mechanisms
IHMA87_01310	IHMA87_RS06750	PA3658	glnD	[protein-PII] uridylyltransferase	1.55335	1.84766	39.2241	45.2599	21.9713	4.37698	1.08467	4.03532	5.45269e-05	0.000881998	Posttranslational modification, protein turnover, chaperones
IHMA87_00763	IHMA87_RS03950			SgcJ/EcaC family oxidoreductase	137.693	84.6843	7.84483	0	57.5556	-4.37607	1.47035	-2.97621	0.00291831	0.0167681
IHMA87_01848	IHMA87_RS09455	PA3097	xcpX	general secretion pathway protein GspK	64.5748	142.731	0	5.65749	53.241	-4.3747	1.50894	-2.89918	0.00374141	0.0200183	Intracellular trafficking, secretion, and vesicular transport
IHMA87_00005	IHMA87_RS00025	PA0005	lptA	1-acyl-sn-glycerol-3-phosphate acyltransferase	0.33286	0.307943	15.6897	5.65749	5.49699	4.37393	1.56024	2.80338	0.00505707	0.0247631	Lipid transport and metabolism
IHMA87_02502	IHMA87_RS12755	PA2614	lolA	outer membrane lipoprotein chaperone LolA	0.33286	0.307943	15.6897	5.65749	5.49699	4.37393	1.56024	2.80338	0.00505707	0.0247631	Cell wall/membrane/envelope biogenesis
IHMA87_01467	IHMA87_RS07555	PA3483		DUF4349 domain-containing protein	60.1367	27.2529	0	0	21.8474	-4.3702	1.68745	-2.58982	0.0096026	0.0390317	Function unknown
IHMA87_05844	IHMA87_RS29830	PA5319	radC	JAB domain-containing protein	120.273	98.5417	7.84483	0	56.665	-4.36948	1.45863	-2.99561	0.00273897	0.0159896	Replication, recombination and repair
IHMA87_05187	IHMA87_RS26540	PA4713		DUF4345 domain-containing protein	38.168	46.8073	0	0	21.2438	-4.36797	1.65706	-2.63598	0.00838941	0.0355353	Function unknown
IHMA87_01556	IHMA87_RS08005	PA3386		DUF2784 domain-containing protein	93.2008	108.088	0	5.65749	51.7366	-4.36677	1.47402	-2.96249	0.00305161	0.0172954	Function unknown
IHMA87_05552	IHMA87_RS28345	PA5070	tatC	twin-arginine translocase subunit TatC	0.554767	1.23177	31.3793	16.9725	12.5346	4.36651	1.27678	3.41993	0.000626362	0.00544403	Intracellular trafficking, secretion, and vesicular transport
IHMA87_03899	IHMA87_RS19990	PA1331		TerC family protein	16.532	75.7539	0	0	23.0715	-4.3631	1.75113	-2.4916	0.012717	0.0482342	Inorganic ion transport and metabolism
IHMA87_00064	IHMA87_RS00365	PA0062		hypothetical protein	120.273	81.4509	0	5.65749	51.8454	-4.36279	1.48252	-2.94282	0.00325238	0.0182033	Function unknown
IHMA87_04784	IHMA87_RS24480	PA4462	rpoN	RNA polymerase factor sigma-54	92.757	85.916	1208.1	2998.47	1096.31	4.35839	0.954938	4.56405	5.01755e-06	0.000117519	Transcription
IHMA87_06302	IHMA87_RS32245			hypothetical protein	58.3615	27.8688	0	0	21.5576	-4.35734	1.68423	-2.58714	0.00967756	0.0392567
IHMA87_03983	IHMA87_RS20410	PA1250	aprI	alkaline proteinase inhibitor AprI	37.1694	47.1152	0	0	21.0712	-4.35644	1.65844	-2.62683	0.0086185	0.0362126	Function unknown
IHMA87_04247	IHMA87_RS21775			ABC transporter ATP-binding protein	243.099	262.213	2981.03	9029.35	3128.93	4.3538	0.993238	4.38345	1.16817e-05	0.000245064
IHMA87_03212	IHMA87_RS16505	PA1906		HIT family protein	16.8649	1.38574	7.84483	611.009	159.276	4.3529	1.62858	2.67281	0.00752189	0.0328351	General function prediction only
IHMA87_01494	IHMA87_RS07695	PA3456		bifunctional tRNA (5-methylaminomethyl-2-thiouridine)(34)-methyltransferase MnmD/FAD-dependent 5-carboxymethylaminomethyl-2-thiouridine(34) oxidoreductase MnmC	181.853	323.956	7.84483	11.315	131.242	-4.34962	1.20232	-3.61768	0.000297253	0.00319848	Amino acid transport and metabolism
IHMA87_03147	IHMA87_RS16145	PA1973	pqqF	pyrroloquinoline quinone biosynthesis protein PqqF	21.9688	15.8591	878.621	101.835	254.571	4.34901	1.21389	3.58272	0.00034004	0.00352867	Posttranslational modification, protein turnover, chaperones
IHMA87_00545	IHMA87_RS02835	PA0568		hypothetical protein	287.924	238.656	15.6897	5.65749	136.982	-4.34629	1.18436	-3.66972	0.000242814	0.00276497	Function unknown
IHMA87_06111	IHMA87_RS31205	PA5563	soj	ParA family protein	8.54341	2.30957	78.4483	192.355	70.414	4.34518	1.14567	3.79271	0.000149012	0.00190578	Cell cycle control, cell division, chromosome partitioning
IHMA87_03704	IHMA87_RS19015	PA1461	motD	flagellar motor protein MotD	43.3828	39.8786	0	0	20.8153	-4.34381	1.65623	-2.62271	0.00872333	0.0365477	Cell motility
IHMA87_01618	IHMA87_RS08320	PA3320		DMT family transporter	104.962	92.5368	0	5.65749	50.789	-4.34257	1.47461	-2.9449	0.00323064	0.018099	Function unknown
IHMA87_02348	IHMA87_RS11940	PA2739	pheT	phenylalanine--tRNA ligase subunit beta	0.554767	1.23177	7.84483	39.6024	12.3084	4.34136	1.35788	3.19715	0.00138794	0.00957926	General function prediction only
IHMA87_00570	IHMA87_RS02980	PA0581		glycerol-3-phosphate 1-O-acyltransferase PlsY	175.972	98.2337	3122.24	3134.25	1632.67	4.34038	0.892607	4.86259	1.1586e-06	3.25454e-05	Function unknown
IHMA87_01704	IHMA87_RS08735	PA3240		pirin family protein	140.023	204.32	0	11.315	88.9145	-4.33794	1.33398	-3.25187	0.00114647	0.00829557	General function prediction only
IHMA87_00285	IHMA87_RS01520			hypothetical protein	200.826	297.011	7.84483	11.315	129.249	-4.33761	1.18684	-3.65477	0.000257412	0.00289254
IHMA87_04768	IHMA87_RS24405	PA4447	hisC1	histidinol-phosphate transaminase	164.322	151.97	2125.95	5199.23	1910.37	4.33743	0.950324	4.56416	5.01496e-06	0.000117519	Amino acid transport and metabolism
IHMA87_03724	IHMA87_RS19115			DUF2931 family protein	23.744	62.3584	0	0	21.5256	-4.33477	1.7026	-2.54597	0.0108973	0.0428833
IHMA87_03738	IHMA87_RS19185	PA1429		cation-transporting P-type ATPase	68.5692	35.4134	1215.95	1159.79	619.929	4.33411	0.911874	4.75297	2.00447e-06	5.21877e-05	Inorganic ion transport and metabolism
IHMA87_01388	IHMA87_RS07145	PA3583	glpR	DeoR/GlpR family transcriptional regulator	95.5308	116.864	7.84483	0	55.06	-4.3307	1.46016	-2.96592	0.00301779	0.0171371	Carbohydrate transport and metabolism
IHMA87_04832	IHMA87_RS24725	PA4510		5-oxoprolinase subunit PxpB	81.3288	115.171	0	5.65749	50.5392	-4.33034	1.48188	-2.92219	0.00347576	0.0190723	Amino acid transport and metabolism
IHMA87_01602	IHMA87_RS08240	PA3346		SpoIIE family protein phosphatase	90.9817	121.791	7.84483	0	55.1545	-4.32968	1.46298	-2.9595	0.00308142	0.0174305	Signal transduction mechanisms
IHMA87_04669	IHMA87_RS23920	PA4354		helix-turn-helix transcriptional regulator	42.6061	39.7246	0	0	20.5827	-4.32934	1.65681	-2.61306	0.00897347	0.0372479	Transcription
IHMA87_05427	IHMA87_RS27700	PA4937	rnr	ribonuclease R	169.759	287.003	5726.72	4582.57	2691.51	4.32679	0.889235	4.86574	1.14028e-06	3.22822e-05	Transcription
IHMA87_05046	IHMA87_RS25825			hypothetical protein	121.272	75.138	0	5.65749	50.5169	-4.32442	1.48879	-2.90466	0.00367652	0.0197982
IHMA87_04657	IHMA87_RS23860	PA4342		amidase	156.444	182.764	0	11.315	87.6308	-4.32425	1.32417	-3.26563	0.00109222	0.00806035	Translation, ribosomal structure and biogenesis
IHMA87_00674	IHMA87_RS03485	PA4263	rplC	50S ribosomal protein L3	0.110953	0.923828	7.84483	22.63	7.87739	4.32347	1.55226	2.78527	0.00534839	0.0257784	Translation, ribosomal structure and biogenesis
IHMA87_04078	IHMA87_RS20905	PA1126		hypothetical protein	68.7911	128.412	0	5.65749	50.7152	-4.32157	1.49818	-2.88456	0.00391963	0.0206515	Function unknown
IHMA87_00438	IHMA87_RS02290			DUF1232 domain-containing protein	31.7327	50.8106	0	0	20.6358	-4.31902	1.66946	-2.58707	0.00967955	0.0392567
IHMA87_00852	IHMA87_RS04400	PA4072		APC family permease	188.843	149.198	0	11.315	87.339	-4.31809	1.32708	-3.25383	0.0011386	0.00828327	Amino acid transport and metabolism
IHMA87_00492	IHMA87_RS02570	PA0516	nirF	protein nirF	277.161	117.48	1004.14	9119.87	2629.66	4.31765	1.24742	3.46127	0.000537639	0.0048569	Function unknown
IHMA87_03824	IHMA87_RS19610	PA2699		amidohydrolase	97.1951	145.349	2879.05	2517.58	1409.79	4.31483	0.869135	4.96452	6.88728e-07	2.02862e-05	General function prediction only
IHMA87_05730	IHMA87_RS29230	PA5246		thioesterase family protein	98.7485	93.9226	0	5.65749	49.5821	-4.31125	1.475	-2.92287	0.00346818	0.0190723	Secondary metabolites biosynthesis, transport and catabolism
IHMA87_05348	IHMA87_RS27315	PA4860		urea ABC transporter permease subunit UrtC	114.06	79.4492	0	5.65749	49.7917	-4.31019	1.48333	-2.90575	0.00366372	0.0197475	Amino acid transport and metabolism
IHMA87_03727	IHMA87_RS19130	PA1440		YecA family protein	17.3087	17.2448	15.6897	990.061	260.076	4.31005	1.47906	2.91404	0.00356784	0.0194326	General function prediction only
IHMA87_03833	IHMA87_RS19655	PA2708		DUF748 domain-containing protein	32.5093	49.2708	0	0	20.445	-4.31003	1.66716	-2.58525	0.00973082	0.0394098	Function unknown
IHMA87_01407	IHMA87_RS07235	PA3565		LysR family transcriptional regulator	94.3103	97.9258	0	5.65749	49.4734	-4.30837	1.47505	-2.92083	0.003491	0.0191349	Transcription
IHMA87_01969	IHMA87_RS10070	PA2998	nqrB	NADH:ubiquinone reductase (Na(+)-transporting) subunit B	114.504	93.7686	7.84483	0	54.0293	-4.30541	1.4611	-2.9467	0.0032119	0.0180287	Energy production and conversion
IHMA87_05523	IHMA87_RS28190	PA5041	pilP	type 4a pilus biogenesis lipoprotein PilP	3399.28	3497.31	23.5345	248.93	1792.26	-4.3051	1.22285	-3.52054	0.000430663	0.00413097	Intracellular trafficking, secretion, and vesicular transport
IHMA87_01917	IHMA87_RS09805			SRPBCC family protein	50.8166	30.7943	0	0	20.4027	-4.30291	1.67186	-2.57372	0.0100611	0.0403275
IHMA87_00764	IHMA87_RS03955			zinc-binding dehydrogenase	297.355	255.9	305.948	15501.5	4090.18	4.30216	1.45783	2.95106	0.0031668	0.0178231
IHMA87_05166	IHMA87_RS26445	PA4694	ilvC	ketol-acid reductoisomerase	193.946	192.926	15.6897	0	100.641	-4.30163	1.33592	-3.21997	0.00128206	0.00900837	Amino acid transport and metabolism
IHMA87_01647	IHMA87_RS08455	PA3295		HIT family protein	38.3899	42.1882	0	0	20.1445	-4.30104	1.65842	-2.59346	0.00950166	0.0388653	Nucleotide transport and metabolism
IHMA87_05631	IHMA87_RS28740	PA5151		DUF502 domain-containing protein	194.945	222.643	3914.57	5244.49	2394.16	4.30048	0.854755	5.03125	4.87303e-07	1.47143e-05	Function unknown
IHMA87_00509	IHMA87_RS02650	PA0531		type 1 glutamine amidotransferase	93.9775	96.848	0	5.65749	49.1207	-4.29886	1.47541	-2.91368	0.00357197	0.0194326	Nucleotide transport and metabolism
IHMA87_04715	IHMA87_RS24145	PA4397	panE	putative 2-dehydropantoate 2-reductase	43.8266	36.6452	0	0	20.1179	-4.29797	1.65993	-2.58925	0.00961865	0.039064	Coenzyme transport and metabolism
IHMA87_03545	IHMA87_RS18220	PA1624		DUF4892 domain-containing protein	0.33286	0.307943	7.84483	11.315	4.95015	4.29577	1.56667	2.74197	0.00610719	0.0285852	Function unknown
IHMA87_00050	IHMA87_RS00295	PA0045		lipoprotein	145.904	197.699	7.84483	5.65749	89.2763	-4.29433	1.26701	-3.38936	0.00070057	0.00585347	Cell wall/membrane/envelope biogenesis
IHMA87_02798	IHMA87_RS14330	PA2320	gntR	LacI family DNA-binding transcriptional regulator	1.33144	0.923828	15.6897	39.6024	14.3868	4.29301	1.23052	3.48879	0.000485214	0.00452087	Transcription
IHMA87_02945	IHMA87_RS15100			glycosidase	212.143	111.629	1121.81	6681.5	2031.77	4.28818	1.15807	3.70287	0.000213178	0.00250439
IHMA87_06190	IHMA87_RS31630			hypothetical protein	47.2661	115.94	3145.78	729.816	1009.7	4.28461	1.1269	3.80211	0.000143468	0.00185523
IHMA87_02005	IHMA87_RS10250	PA2964	pabC	aminodeoxychorismate lyase	0.776673	0.153971	23.5345	5.65749	7.53065	4.28445	1.54785	2.768	0.0056401	0.0268734	Amino acid transport and metabolism
IHMA87_00918	IHMA87_RS04730	PA4010		DNA-3-methyladenine glycosylase	257.412	321.338	23.5345	0	150.571	-4.28338	1.32437	-3.23428	0.00121948	0.00868378	Replication, recombination and repair
IHMA87_01476	IHMA87_RS07600	PA3474		DMT family transporter	134.143	207.553	7.84483	5.65749	88.7996	-4.28122	1.27507	-3.35764	0.000786097	0.00637624	Amino acid transport and metabolism
IHMA87_03959	IHMA87_RS20285	PA1272	cobO	cob(I)yrinic acid a%2Cc-diamide adenosyltransferase	1.99716	0.307943	15.6897	45.2599	15.8137	4.27758	1.37844	3.10321	0.00191435	0.012215	Coenzyme transport and metabolism
IHMA87_04118	IHMA87_RS21120			FkbM family methyltransferase	87.2093	99.7735	0	5.65749	48.1601	-4.2716	1.47768	-2.89075	0.0038432	0.0204503
IHMA87_05251	IHMA87_RS26855	PA4771	lldD	alpha-hydroxy-acid oxidizing protein	254.416	240.349	15.6897	5.65749	129.028	-4.26449	1.18255	-3.60618	0.000310742	0.00331307	Energy production and conversion
IHMA87_05399	IHMA87_RS27560	PA4910		ATP-binding cassette domain-containing protein	138.692	185.69	0	11.315	83.924	-4.26192	1.33105	-3.20192	0.00136516	0.00946686	Amino acid transport and metabolism
IHMA87_02802	IHMA87_RS14350			serine hydrolase	4.9929	0.153971	7.84483	152.752	41.436	4.2616	1.62458	2.6232	0.00871085	0.0365217
IHMA87_05264	IHMA87_RS26920	PA4783		drug/metabolite exporter YedA	247.87	377.692	15.6897	11.315	163.142	-4.25909	1.12898	-3.77252	0.000161607	0.00202686	Amino acid transport and metabolism
IHMA87_03173	IHMA87_RS16290	PA1958		nicotinamide mononucleotide transporter	13.4254	8.93034	7.84483	627.981	164.545	4.25868	1.50506	2.82957	0.00466103	0.0234742	Coenzyme transport and metabolism
IHMA87_06204	IHMA87_RS31685			hypothetical protein	30.6231	48.0391	0	0	19.6655	-4.25781	1.67133	-2.54756	0.010848	0.0427181
IHMA87_04452	IHMA87_RS22830	PA0802		DUF3325 domain-containing protein	25.2974	54.6598	0	0	19.9893	-4.25689	1.69104	-2.51733	0.0118249	0.0457012	Function unknown
IHMA87_06087	IHMA87_RS31080	PA5543		DUF1850 domain-containing protein	30.1793	48.501	0	0	19.6701	-4.25667	1.67269	-2.54481	0.0109338	0.042969	Function unknown
IHMA87_05441	IHMA87_RS27770	PA4949		NAD(P)H-hydrate dehydratase	108.18	77.1397	0	5.65749	47.7442	-4.25516	1.48457	-2.86626	0.00415356	0.0216669	Carbohydrate transport and metabolism
IHMA87_00355	IHMA87_RS01875	PA0377		hypothetical protein	42.3842	35.4134	0	0	19.4494	-4.254	1.66216	-2.55931	0.0104879	0.0417829	Function unknown
IHMA87_05716	IHMA87_RS29165	PA5233		flagellar basal body-associated protein FliL	191.949	131.03	0	11.315	83.5735	-4.25324	1.33639	-3.18264	0.00145939	0.00996514	Cell motility
IHMA87_02015	IHMA87_RS10295	PA2955		DUF4823 domain-containing protein	41.2746	36.3372	0	0	19.403	-4.25187	1.66135	-2.55929	0.0104887	0.0417829	Function unknown
IHMA87_00735	IHMA87_RS03800	PA4200		MBL fold metallo-hydrolase	184.183	147.505	7.84483	5.65749	86.2974	-4.2499	1.26447	-3.36101	0.00077659	0.00632552	General function prediction only
IHMA87_01086	IHMA87_RS05620	PA0259		DUF2875 domain-containing protein	205.929	197.083	2047.5	6885.17	2333.92	4.248	1.01491	4.18558	2.84441e-05	0.000513579	Function unknown
IHMA87_01048	IHMA87_RS05420	PA3893		FUSC family protein	213.03	392.011	0	22.63	156.918	-4.24444	1.30008	-3.26476	0.00109558	0.00806742	Function unknown
IHMA87_00461	IHMA87_RS02410	PA0482	glcB	malate synthase G	353.941	387.854	15.6897	16.9725	193.614	-4.24274	1.07288	-3.95454	7.66817e-05	0.00114084	Energy production and conversion
IHMA87_05181	IHMA87_RS26510	PA4707		iron ABC transporter permease	43.2718	33.8737	0	0	19.2864	-4.24136	1.66439	-2.5483	0.0108249	0.0426846	Inorganic ion transport and metabolism
IHMA87_01382	IHMA87_RS07110	PA3588		OprD family porin	128.928	190.925	0	11.315	82.7918	-4.23986	1.33741	-3.17021	0.00152329	0.0102941	Function unknown
IHMA87_01697	IHMA87_RS08700	PA3247		M18 family aminopeptidase	108.401	83.9144	2478.97	1584.1	1063.84	4.23673	0.883605	4.79482	1.62818e-06	4.37582e-05	Amino acid transport and metabolism
IHMA87_06244	IHMA87_RS31900			class I SAM-dependent methyltransferase	36.2817	17.5527	188.276	1057.95	325.015	4.23408	1.1609	3.64723	0.000265081	0.00295593
IHMA87_00985					29.4026	47.8851	0	0	19.3219	-4.23275	1.67457	-2.52767	0.0114821	0.0446724
IHMA87_03410	IHMA87_RS17535	PA1794	glnS	glutamine--tRNA ligase/YqeY domain fusion protein	0.554767	0.461914	15.6897	11.315	7.00533	4.23216	1.41974	2.98094	0.00287362	0.0165766	Translation, ribosomal structure and biogenesis
IHMA87_04903	IHMA87_RS25090			hypothetical protein	35.616	40.8024	0	0	19.1046	-4.23146	1.66251	-2.54522	0.0109209	0.0429473
IHMA87_00394					52.5919	25.4053	0	0	19.4993	-4.22877	1.68946	-2.50303	0.0123134	0.0472137
IHMA87_02757	IHMA87_RS14105			TonB-dependent siderophore receptor	50.5947	112.091	1223.79	2274.31	915.198	4.22361	0.977671	4.32007	1.55978e-05	0.000311528
IHMA87_01858	IHMA87_RS09505			pyridoxal-phosphate dependent enzyme	57.141	146.735	7.84483	0	52.9301	-4.22312	1.50971	-2.7973	0.00515309	0.0250858
IHMA87_03008	IHMA87_RS15415	PA2141		CinA family protein	0.221907	0.461914	7.84483	11.315	4.96091	4.22301	1.578	2.67617	0.00744682	0.032654	General function prediction only
IHMA87_05612	IHMA87_RS28645	PA5135		divergent polysaccharide deacetylase family protein	38.8337	36.6452	0	0	18.8697	-4.21636	1.66245	-2.53623	0.0112052	0.0437995	Function unknown
IHMA87_00328	IHMA87_RS01740	PA0351		metallophosphoesterase family protein	28.8479	47.4232	0	0	19.0678	-4.21504	1.67595	-2.51501	0.0119028	0.0459109	General function prediction only
IHMA87_00738	IHMA87_RS03815	PA4197	bfiS	PAS domain-containing sensor histidine kinase	269.839	183.842	7.84483	11.315	118.21	-4.21295	1.18827	-3.54546	0.000391928	0.00386102	Signal transduction mechanisms
IHMA87_03746	IHMA87_RS19225			maleylacetate reductase	48.9304	135.957	0	5.65749	47.6362	-4.21073	1.53528	-2.74264	0.00609468	0.0285495
IHMA87_00391	IHMA87_RS02055	PA0412	pilK	methyltransferase	16325.5	16615.7	231799	455094	179959	4.21063	0.905154	4.65184	3.28981e-06	8.06142e-05	Signal transduction mechanisms
IHMA87_05191	IHMA87_RS26560	PA4717		neutral zinc metallopeptidase	116.057	172.756	3083.02	2874.01	1561.46	4.21063	0.865988	4.86222	1.16074e-06	3.25454e-05	General function prediction only
IHMA87_01855	IHMA87_RS09490	PA3093		carbon-nitrogen hydrolase family protein	60.5805	138.882	7.84483	0	51.8269	-4.20654	1.50081	-2.80285	0.00506533	0.0247827	General function prediction only
IHMA87_04668	IHMA87_RS23915	PA4353		DUF479 domain-containing protein	25.7412	50.6566	0	0	19.0994	-4.20532	1.68711	-2.49262	0.0126804	0.0482088	Function unknown
IHMA87_00098	IHMA87_RS00530	PA0095		type VI secretion system tip protein VgrG	675.262	573.851	13830.4	11671.4	6687.74	4.2041	0.844759	4.97669	6.46814e-07	1.91483e-05	Function unknown
IHMA87_02090	IHMA87_RS10645	PA2875		AAA family ATPase	46.1566	29.2546	0	0	18.8528	-4.20307	1.67446	-2.5101	0.0120697	0.0463614	General function prediction only
IHMA87_06157	IHMA87_RS31445			hypothetical protein	13.9801	25.4053	470.69	350.764	215.21	4.20144	0.92831	4.5259	6.01404e-06	0.000138086
IHMA87_00729	IHMA87_RS03765	PA4206	mexH	MexH family multidrug efflux RND transporter periplasmic adaptor subunit	63.2434	115.94	0	5.65749	46.2103	-4.19926	1.50191	-2.79594	0.00517495	0.0251424	Cell wall/membrane/envelope biogenesis
IHMA87_03046	IHMA87_RS15620	PA2077		hypothetical protein	86.6546	66.0537	1616.03	1493.58	815.58	4.19623	0.855957	4.90238	9.46816e-07	2.72011e-05	Carbohydrate transport and metabolism
IHMA87_03696	IHMA87_RS18975			hypothetical protein	34.5065	39.8786	0	0	18.5963	-4.19618	1.66451	-2.52097	0.0117031	0.0453405
IHMA87_02495	IHMA87_RS12720			ATP-dependent Clp protease adapter ClpS	12.3158	7.08268	7.84483	509.174	134.104	4.19223	1.48787	2.8176	0.00483836	0.0240968
IHMA87_01595	IHMA87_RS08205	PA3353		flagellar brake protein	28.2931	46.6533	0	0	18.7366	-4.19212	1.67729	-2.49935	0.0124423	0.0476139	Cell wall/membrane/envelope biogenesis
IHMA87_00444	IHMA87_RS02320	PA0463	creB	two-component system response regulator CreB	190.84	165.519	15.6897	0	93.0122	-4.19151	1.34027	-3.12736	0.00176386	0.0114552	Signal transduction mechanisms
IHMA87_01519	IHMA87_RS07820	PA3422		DUF1302 domain-containing protein	266.177	324.726	15.6897	11.315	154.477	-4.18986	1.11585	-3.75484	0.000173452	0.00214316	Function unknown
IHMA87_01478	IHMA87_RS07610	PA3472		NlpC/P60 family protein	75.3373	99.9274	0	5.65749	45.2306	-4.18468	1.48534	-2.81733	0.0048425	0.0240968	Cell wall/membrane/envelope biogenesis
IHMA87_05887	IHMA87_RS30045	PA5361	phoR	phosphate regulon sensor histidine kinase PhoR	253.306	315.641	7.84483	16.9725	148.441	-4.18395	1.13827	-3.67572	0.000237184	0.00271851	Signal transduction mechanisms
IHMA87_01366	IHMA87_RS07025	PA3604	erdR	response regulator transcription factor	31.0669	5.08106	54.9138	859.939	237.75	4.18074	1.41807	2.94819	0.00319642	0.0179591	Transcription
IHMA87_05434	IHMA87_RS27735	PA4942	hflK	FtsH protease activity modulator HflK	6.99006	0.461914	211.81	5.65749	56.23	4.18008	1.60595	2.60286	0.00924486	0.0380763	Posttranslational modification, protein turnover, chaperones
IHMA87_04624	IHMA87_RS23695	PA4322		MoxR family ATPase	37.946	35.4134	0	0	18.3399	-4.17917	1.66452	-2.51074	0.0120477	0.0463614	General function prediction only
IHMA87_05275	IHMA87_RS26970	PA4793		DUF4136 domain-containing protein	34.7284	38.6468	0	0	18.3438	-4.17897	1.66489	-2.51006	0.0120712	0.0463614	Function unknown
IHMA87_02250	IHMA87_RS11450			hypothetical protein	74.2278	77.2936	1004.14	2093.27	812.233	4.17715	0.922297	4.52907	5.92434e-06	0.000136564
IHMA87_00981					6.21339	3.07943	282.414	0	72.9266	4.17646	1.65931	2.51698	0.0118364	0.0457151
IHMA87_01383	IHMA87_RS07115	PA3587	metR	LysR family transcriptional regulator	80.9959	92.6908	0	5.65749	44.8361	-4.17616	1.48173	-2.81844	0.00482578	0.0240934	Transcription
IHMA87_02925	IHMA87_RS15005	PA2204		ABC transporter substrate-binding protein	7.98864	12.1637	360.862	79.2049	115.055	4.1725	1.11461	3.74346	0.000181504	0.00223318	Amino acid transport and metabolism
IHMA87_05023	IHMA87_RS25710	PA4562		murein biosynthesis integral membrane protein MurJ	0.554767	0.769857	39.2241	0	10.1372	4.16995	1.60829	2.59279	0.00952006	0.0388653	General function prediction only
IHMA87_05394	IHMA87_RS27535	PA4904	vanA	aromatic ring-hydroxylating dioxygenase subunit alpha	147.679	163.826	7.84483	5.65749	81.2517	-4.16837	1.26309	-3.30014	0.000966362	0.00738579	General function prediction only
IHMA87_05768	IHMA87_RS29420	PA5287	amtB	ammonium transporter	336.743	245.584	15.6897	11.315	152.333	-4.16652	1.12236	-3.71229	0.000205389	0.00244954	Inorganic ion transport and metabolism
IHMA87_04031	IHMA87_RS20660	PA1186		LLM class oxidoreductase	30.845	22.0179	1302.24	33.9449	347.262	4.16619	1.42943	2.91458	0.00356164	0.0194308	Energy production and conversion
IHMA87_04488	IHMA87_RS23005	PA0768	lepB	signal peptidase I	0.66572	0.307943	7.84483	16.9725	6.44774	4.16481	1.48235	2.8096	0.00496033	0.024479	Intracellular trafficking, secretion, and vesicular transport
IHMA87_00815	IHMA87_RS04210	PA4108		HD-GYP domain-containing protein	185.181	162.286	15.6897	0	90.7892	-4.15836	1.34085	-3.10128	0.00192687	0.0122547	Signal transduction mechanisms
IHMA87_03812	IHMA87_RS19550			response regulator transcription factor	24.2988	1.23177	7.84483	763.761	199.284	4.15663	1.67761	2.47771	0.013223	0.0496566
IHMA87_00169	IHMA87_RS00905	PA0168		YigZ family protein	174.419	171.832	15.6897	0	90.4851	-4.15507	1.33949	-3.10198	0.00192234	0.0122412	Function unknown
IHMA87_00797	IHMA87_RS04115	PA4124	hpcB	3%2C4-dihydroxyphenylacetate 2%2C3-dioxygenase	295.247	260.058	7.84483	16.9725	145.03	-4.15275	1.13531	-3.65783	0.000254362	0.00286379	Function unknown
IHMA87_04517	IHMA87_RS23150	PA0740	sdsA1	alkyl/aryl-sulfatase	259.076	119.636	3443.88	4175.23	1999.45	4.15076	0.930808	4.45931	8.22252e-06	0.000180277	Secondary metabolites biosynthesis, transport and catabolism
IHMA87_02289	IHMA87_RS11655			helix-turn-helix domain-containing protein	10.3187	7.69857	337.328	56.5749	102.98	4.14756	1.15986	3.57593	0.000348992	0.00359003
IHMA87_00456	IHMA87_RS02385	PA0474		PaaI family thioesterase	36.9475	34.6436	0	0	17.8978	-4.1474	1.66622	-2.48912	0.0128061	0.048434	Secondary metabolites biosynthesis, transport and catabolism
IHMA87_03176	IHMA87_RS16305	PA1949	rbsR	LacI family transcriptional regulator	29.1807	42.6501	0	0	17.9577	-4.14324	1.67415	-2.47482	0.0133302	0.049954	Transcription
IHMA87_05228	IHMA87_RS26740	PA4749	glmM	phosphoglucosamine mutase	0.99858	0.769857	23.5345	16.9725	10.5688	4.1395	1.272	3.25432	0.00113664	0.00828327	Carbohydrate transport and metabolism
IHMA87_05041	IHMA87_RS25800	PA4580		NADAR family protein	58.0286	112.707	0	5.65749	44.0983	-4.13378	1.50873	-2.7399	0.00614573	0.0286965	Function unknown
IHMA87_00541	IHMA87_RS02815	PA0564		AraC family transcriptional regulator	46.3785	127.334	0	5.65749	44.8426	-4.13202	1.53738	-2.6877	0.00719464	0.0319591	Function unknown
IHMA87_00689	IHMA87_RS03560	PA4248	rplF	50S ribosomal protein L6	0.221907	1.38574	15.6897	22.63	9.98182	4.13085	1.43054	2.88762	0.00388169	0.0205613	Translation, ribosomal structure and biogenesis
IHMA87_00776	IHMA87_RS04015	PA4145		LysR family transcriptional regulator	85.656	95.9242	7.84483	0	47.3562	-4.12931	1.46639	-2.81597	0.00486303	0.0241504	Transcription
IHMA87_05279		PA4798			88.6517	92.5368	7.84483	0	47.2583	-4.12732	1.46577	-2.81579	0.00486569	0.0241504	Function unknown
IHMA87_04996	IHMA87_RS25570			hypothetical protein	0.776673	1.38574	31.3793	16.9725	12.6285	4.12544	1.24973	3.30106	0.000963207	0.00738579
IHMA87_04352	IHMA87_RS22320	PA0902		low-specificity L-threonine aldolase	176.083	117.326	0	11.315	76.181	-4.12544	1.34132	-3.07565	0.00210044	0.0130595	Amino acid transport and metabolism
IHMA87_01981	IHMA87_RS10130	PA2987		lipoprotein-releasing ABC transporter ATP-binding protein LolD	0.554767	0.769857	7.84483	22.63	7.94985	4.12501	1.3968	2.9532	0.00314501	0.0177215	Defense mechanisms
IHMA87_00747	IHMA87_RS03865	PA4180		acetolactate synthase large subunit	203.267	310.098	8323.36	2212.08	2762.2	4.124	1.05344	3.9148	9.04805e-05	0.00130614	Coenzyme transport and metabolism
IHMA87_05708	IHMA87_RS29130	PA5227		cell division protein ZapA	62.0229	106.24	0	5.65749	43.4802	-4.12186	1.50076	-2.74652	0.00602317	0.0283283	Function unknown
IHMA87_00028	IHMA87_RS00135	PA0027		peptidylprolyl isomerase	440.929	446.209	39.2241	0	231.59	-4.12016	1.35961	-3.0304	0.0024423	0.0146538	Posttranslational modification, protein turnover, chaperones
IHMA87_04422	IHMA87_RS22680	PA0835	pta	phosphate acetyltransferase	102.521	78.2175	7.84483	0	47.1458	-4.11902	1.4706	-2.80091	0.00509586	0.0248903	Energy production and conversion
IHMA87_06092	IHMA87_RS31105			NUDIX hydrolase	167.872	255.131	7.84483	11.315	110.541	-4.11714	1.19234	-3.45298	0.00055443	0.00495926
IHMA87_04032	IHMA87_RS20665	PA1185		glutathione S-transferase	96.6404	83.1446	7.84483	0	46.9074	-4.11575	1.46758	-2.80446	0.00504016	0.0247422	Posttranslational modification, protein turnover, chaperones
IHMA87_03870	IHMA87_RS19850	PA1359		helix-turn-helix domain-containing protein	60.0258	3.54134	431.465	1040.98	384.003	4.11541	1.34842	3.05202	0.00227305	0.0138957	Function unknown
IHMA87_03155	IHMA87_RS16185	PA1965		hypothetical protein	3.10669	8.31446	227.5	28.2875	66.8021	4.11516	1.26995	3.2404	0.00119361	0.00857281	Function unknown
IHMA87_04310	IHMA87_RS22110	PA0927	ldhA	2-hydroxyacid dehydrogenase	21.9688	10.624	7.84483	842.966	220.851	4.11418	1.54365	2.66524	0.00769343	0.0334113	Coenzyme transport and metabolism
IHMA87_04174	IHMA87_RS21405	PA1037		trimeric intracellular cation channel family protein	15.4225	42.3421	321.638	859.939	309.835	4.11396	1.07144	3.83967	0.000123198	0.00165551	Function unknown
IHMA87_04567	IHMA87_RS23395	PA0678		type II secretion system protein GspH	5.88053	29.7165	784.483	56.5749	219.164	4.11194	1.38612	2.9665	0.00301209	0.0171295	Cell motility
IHMA87_01111	IHMA87_RS05745	PA3840		23S rRNA (adenine(1618)-N(6))-methyltransferase RlmF	224.237	246.046	1584.66	8101.53	2539.12	4.1061	1.10133	3.72829	0.00019278	0.00233741	General function prediction only
IHMA87_00504					81.2179	97.1559	7.84483	0	46.5547	-4.10476	1.46861	-2.79499	0.00519017	0.0251823
IHMA87_06219	IHMA87_RS31765			hypothetical protein	99.7471	65.4378	0	5.65749	42.7106	-4.10356	1.49495	-2.74495	0.00605194	0.0284407
IHMA87_02543	IHMA87_RS12970	PA2581		hypothetical protein	70.2335	147.505	1796.47	2438.38	1113.15	4.1031	0.934252	4.39185	1.1239e-05	0.000238349	Function unknown
IHMA87_01546	IHMA87_RS07955	PA3397	fpr	ferredoxin--NADP reductase	0.443813	0.307943	7.84483	11.315	4.97789	4.09811	1.55679	2.63241	0.00847821	0.0357261	Energy production and conversion
IHMA87_02587	IHMA87_RS13185			hypothetical protein	0.443813	0.307943	7.84483	11.315	4.97789	4.09811	1.55679	2.63241	0.00847821	0.0357261
IHMA87_04087	IHMA87_RS20955	PA1117		hypothetical protein	0.66572	0.461914	15.6897	11.315	7.03307	4.09742	1.4164	2.89284	0.00381776	0.0203521	Function unknown
IHMA87_00152	IHMA87_RS00815	PA0150		FecR family protein	513.492	590.634	39.2241	16.9725	290.081	-4.097	1.03866	-3.94449	7.99716e-05	0.00118675	Inorganic ion transport and metabolism
IHMA87_04398	IHMA87_RS22560	PA0859		DsbA family protein	154.225	131.03	0	11.315	74.1424	-4.09481	1.33046	-3.07774	0.0020858	0.01301	Posttranslational modification, protein turnover, chaperones
IHMA87_04662	IHMA87_RS23885	PA4347		serine hydrolase	117.167	303.324	0	16.9725	109.366	-4.09404	1.35161	-3.02901	0.00245359	0.0146913	Defense mechanisms
IHMA87_01092	IHMA87_RS05650	PA3857	pcs	phosphatidylcholine/phosphatidylserine synthase	161.659	254.053	7.84483	11.315	108.718	-4.09228	1.19535	-3.42349	0.000618231	0.00540905	Lipid transport and metabolism
IHMA87_05922	IHMA87_RS30230	PA5391		DUF1028 domain-containing protein	290.476	291.468	23.5345	5.65749	152.784	-4.08374	1.15991	-3.52076	0.000430319	0.00413097	Function unknown
IHMA87_00004	IHMA87_RS00020	PA0004	gyrB	DNA topoisomerase (ATP-hydrolyzing) subunit B	1.22049	1.38574	54.9138	5.65749	15.7944	4.08065	1.35475	3.0121	0.0025945	0.0153016	Replication, recombination and repair
IHMA87_00022	IHMA87_RS00105	PA0021		DNA-protecting protein DprA	172.2	111.321	0	11.315	73.709	-4.07895	1.34467	-3.03343	0.00241793	0.0146098	Replication, recombination and repair
IHMA87_05448	IHMA87_RS27805	PA4956	rhdA	sulfurtransferase	94.8651	66.6696	0	5.65749	41.7981	-4.07725	1.49283	-2.73122	0.00631011	0.0292273	Inorganic ion transport and metabolism
IHMA87_01689	IHMA87_RS08660			HAD-IB family hydrolase	65.0187	96.3861	0	5.65749	41.7656	-4.07454	1.49481	-2.7258	0.00641466	0.0294918
IHMA87_05059	IHMA87_RS25900	PA4599	mexC	MexC family multidrug efflux RND transporter periplasmic adaptor subunit	117.722	47.2692	0	5.65749	42.6621	-4.07386	1.53119	-2.66058	0.00780051	0.0337984	Cell wall/membrane/envelope biogenesis
IHMA87_01822	IHMA87_RS09325			membrane protein	87.7641	82.3747	2526.03	786.391	870.641	4.072	1.00807	4.03941	5.35869e-05	0.000877862
IHMA87_04404	IHMA87_RS22590	PA0853		NAD(P)H-dependent oxidoreductase	7.32292	4.46517	101.983	124.465	59.5589	4.07133	0.970949	4.19314	2.75119e-05	0.000499843	General function prediction only
IHMA87_05602	IHMA87_RS28600			hypothetical protein	173.087	108.858	0	11.315	73.315	-4.07045	1.34689	-3.02212	0.00251012	0.0149378
IHMA87_02284	IHMA87_RS11630	PA2789		hypothetical protein	9.9858	2.30957	219.655	45.2599	69.3026	4.06965	1.25504	3.24265	0.00118424	0.00852652	Function unknown
IHMA87_05274	IHMA87_RS26965	PA4792		glycerophosphodiester phosphodiesterase	344.843	183.842	7.84483	16.9725	138.376	-4.06838	1.17262	-3.46947	0.000521491	0.00473728	Energy production and conversion
IHMA87_04891	IHMA87_RS25035			hypothetical protein	147.013	257.132	0	16.9725	105.279	-4.06659	1.30821	-3.10852	0.00188026	0.0120369
IHMA87_05574	IHMA87_RS28455	PA5098	hutH	histidine ammonia-lyase	186.291	180.762	1655.26	5431.19	1863.38	4.06102	1.01002	4.02074	5.80163e-05	0.000909546	Amino acid transport and metabolism
IHMA87_05875	IHMA87_RS29985	PA5349		pyridine nucleotide-disulfide oxidoreductase	332.86	329.653	31.3793	0	173.473	-4.05791	1.33832	-3.03209	0.00242869	0.0146098	General function prediction only
IHMA87_01187	IHMA87_RS06130	PA3767		tRNA adenosine(34) deaminase TadA	0.99858	2.30957	70.6034	5.65749	19.8923	4.05771	1.38845	2.92246	0.00347277	0.0190723	Translation, ribosomal structure and biogenesis
IHMA87_00393					93.0899	65.8998	0	5.65749	41.1618	-4.05698	1.49342	-2.71658	0.0065961	0.0300304
IHMA87_01802	IHMA87_RS09230	PA3137		multidrug efflux MFS transporter	170.868	189.693	3059.48	3547.25	1741.82	4.054	0.843507	4.80613	1.53882e-06	4.15482e-05	Carbohydrate transport and metabolism
IHMA87_00620	IHMA87_RS03225			phage tail protein	122.936	202.01	15.6897	0	85.1591	-4.05282	1.3617	-2.9763	0.00291745	0.0167681
IHMA87_05582	IHMA87_RS28500	PA5107	blc	lipocalin family protein	139.357	145.811	7.84483	5.65749	74.6677	-4.05097	1.26511	-3.20206	0.00136447	0.00946686	Cell wall/membrane/envelope biogenesis
IHMA87_05854	IHMA87_RS29880	PA5329		acyl-CoA thioesterase	357.27	217.1	23.5345	5.65749	150.89	-4.05065	1.18342	-3.42284	0.000619702	0.00540905	General function prediction only
IHMA87_04327	IHMA87_RS22200			FkbM family methyltransferase	69.1239	69.903	902.155	1674.62	678.95	4.04915	0.902701	4.4856	7.271e-06	0.000161234
IHMA87_00274					5.76957	1.53971	0	192.355	49.916	4.04827	1.6294	2.48452	0.0129728	0.0489059
IHMA87_05039	IHMA87_RS25790	PA4578		DUF3015 domain-containing protein	76.7797	93.9226	7.84483	0	44.6368	-4.04707	1.47155	-2.75021	0.00595579	0.0281021	Function unknown
IHMA87_01498	IHMA87_RS07715	PA3452	mqoA	malate:quinone oxidoreductase	51.2604	108.858	0	5.65749	41.4439	-4.0458	1.51922	-2.66307	0.0077432	0.0335999	General function prediction only
IHMA87_02533					102.521	68.9792	7.84483	0	44.8362	-4.04522	1.47872	-2.73562	0.00622624	0.0289591
IHMA87_05873	IHMA87_RS29970	PA5347		hypothetical protein	153.116	165.211	15.6897	0	83.5041	-4.04351	1.3428	-3.01126	0.0026017	0.0153109	Function unknown
IHMA87_05040	IHMA87_RS25795	PA4579		DUF4105 domain-containing protein	235.998	163.518	7.84483	11.315	104.669	-4.04236	1.18994	-3.39711	0.000681021	0.00573119	Function unknown
IHMA87_03928	IHMA87_RS20135	PA1304		S9 family peptidase	123.047	160.284	7.84483	5.65749	74.2085	-4.03844	1.27103	-3.17729	0.0014866	0.0101043	Amino acid transport and metabolism
IHMA87_06265					51.3714	107.626	0	5.65749	41.1637	-4.03762	1.51853	-2.65891	0.0078395	0.0339169
IHMA87_02002	IHMA87_RS10235	PA2967	fabG	3-oxoacyl-ACP reductase FabG	0.66572	0.769857	0	33.9449	8.84513	4.03523	1.56457	2.57913	0.00990483	0.0398929	Lipid transport and metabolism
IHMA87_00462	IHMA87_RS02415	PA0483		GNAT family N-acetyltransferase	59.2491	97.7718	0	5.65749	40.6696	-4.03451	1.50232	-2.68552	0.0072417	0.0320924	Transcription
IHMA87_05954	IHMA87_RS30390	PA5422		D-hexose-6-phosphate mutarotase	196.831	334.734	15.6897	11.315	139.642	-4.03277	1.14164	-3.53244	0.000411751	0.00400222	Carbohydrate transport and metabolism
IHMA87_00259	IHMA87_RS01390	PA0282	cysT	sulfate ABC transporter permease subunit CysT	175.528	99.1576	0	11.315	71.5002	-4.03106	1.3566	-2.97145	0.002964	0.0169282	Posttranslational modification, protein turnover, chaperones
IHMA87_04243	IHMA87_RS21745			NAD(P)-dependent alcohol dehydrogenase	149.898	182.918	2196.55	3875.38	1601.19	4.02941	0.895638	4.49893	6.82977e-06	0.000153197
IHMA87_00916	IHMA87_RS04720	PA4012		ATP-dependent protease	76.6688	77.9095	0	5.65749	40.0589	-4.02631	1.48719	-2.70732	0.00678281	0.0306884	General function prediction only
IHMA87_00680	IHMA87_RS03515	PA4257	rpsC	30S ribosomal protein S3	0.776673	0.307943	7.84483	16.9725	6.47548	4.0233	1.48523	2.70887	0.00675137	0.0305699	Translation, ribosomal structure and biogenesis
IHMA87_02870	IHMA87_RS14705			EAL domain-containing response regulator	5.43671	1.53971	133.362	16.9725	39.3277	4.02123	1.31917	3.0483	0.00230143	0.0140397
IHMA87_05305	IHMA87_RS27110	PA4821		MATE family efflux transporter	259.631	358.907	7.84483	22.63	162.253	-4.02119	1.12797	-3.56498	0.000363885	0.00365756	Defense mechanisms
IHMA87_00165	IHMA87_RS00885	PA0164		gamma-glutamyltransferase family protein	740.059	689.176	31.3793	45.2599	376.469	-4.01662	0.970557	-4.13847	3.49626e-05	0.000617885	Amino acid transport and metabolism
IHMA87_01729	IHMA87_RS08860	PA3215		AraC family transcriptional regulator	61.4682	92.3828	0	5.65749	39.8771	-4.01215	1.49826	-2.67787	0.00740918	0.0325624	Transcription
IHMA87_04585	IHMA87_RS23490	PA4284	recB	exodeoxyribonuclease V subunit beta	1.88621	3.84928	70.6034	39.6024	28.9853	4.00808	1.09762	3.65162	0.000260588	0.00291139	Replication, recombination and repair
IHMA87_04108	IHMA87_RS21070	PA1097	fleQ	sigma-54-dependent Fis family transcriptional regulator	144.572	246.816	7.84483	11.315	102.637	-4.00723	1.20386	-3.32865	0.000872686	0.00684993	Signal transduction mechanisms
IHMA87_02753	IHMA87_RS14085	PA2403		PepSY domain-containing protein	31.3998	38.6468	274.569	1040.98	346.398	4.0071	1.05077	3.81348	0.000137025	0.0017958	Function unknown
IHMA87_00605	IHMA87_RS03155	PA0613		hypothetical protein	85.8779	66.6696	0	5.65749	39.5512	-4.00617	1.49224	-2.68467	0.00726004	0.0321249	Function unknown
IHMA87_06053	IHMA87_RS30905			N-formylglutamate amidohydrolase	225.679	289.158	15.6897	11.315	135.461	-4.00143	1.12053	-3.571	0.00035562	0.0036195
IHMA87_00953	IHMA87_RS04910	PA3973		TetR/AcrR family transcriptional regulator	83.9917	80.3731	7.84483	0	43.0524	-4.00073	1.4711	-2.71955	0.00653712	0.0299568	Transcription
IHMA87_03986	IHMA87_RS20430	PA1247	aprE	HlyD family type I secretion periplasmic adaptor subunit	95.6418	172.294	0	11.315	69.8127	-3.9972	1.35904	-2.94118	0.0032696	0.0182472	Cell wall/membrane/envelope biogenesis
IHMA87_00473	IHMA87_RS02470	PA0494		acetyl-CoA carboxylase biotin carboxylase subunit	232.891	392.781	15.6897	16.9725	164.584	-3.99663	1.10354	-3.62166	0.000292724	0.00316728	Lipid transport and metabolism
IHMA87_00562	IHMA87_RS02945			group II intron reverse transcriptase/maturase	301.016	497.02	4071.47	10522.9	3848.11	3.99618	0.987256	4.04776	5.17094e-05	0.000854305
IHMA87_03018	IHMA87_RS15470	PA2126		hypothetical protein	7.65578	0.615886	70.6034	101.835	45.1775	3.99327	1.32363	3.01691	0.00255362	0.0151195	Transcription
IHMA87_06183	IHMA87_RS31585			hypothetical protein	111.175	151.046	2204.4	2410.09	1219.18	3.99304	0.856977	4.65945	3.17049e-06	7.83488e-05
IHMA87_05006	IHMA87_RS25625			hypothetical protein	148.456	157.821	15.6897	0	80.4915	-3.99266	1.34397	-2.9708	0.00297024	0.016933
IHMA87_05336	IHMA87_RS27255	PA4848	accC	acetyl-CoA carboxylase biotin carboxylase subunit	0.443813	0.769857	0	28.2875	7.37528	3.99232	1.60557	2.48654	0.0128993	0.0487234	Lipid transport and metabolism
IHMA87_04195	IHMA87_RS21505	PA1019	mucK	MFS transporter	71.0101	92.6908	7.84483	0	42.8864	-3.99056	1.47582	-2.70396	0.0068519	0.0308812	Carbohydrate transport and metabolism
IHMA87_01921	IHMA87_RS09825			DUF3050 domain-containing protein	7.10101	20.9401	611.897	16.9725	164.228	3.98976	1.45718	2.738	0.00618137	0.0287937
IHMA87_01224	IHMA87_RS06325	PA3730		hypothetical protein	91.0927	59.7409	0	5.65749	39.1228	-3.98626	1.50019	-2.65718	0.00787976	0.0340658	Function unknown
IHMA87_00703	IHMA87_RS03625	PA4235	bfrA	bacterioferritin	89.2065	73.5983	7.84483	0	42.6624	-3.98591	1.47394	-2.70425	0.00684579	0.0308775	Inorganic ion transport and metabolism
IHMA87_04689	IHMA87_RS24025	PA4374		multidrug efflux RND transporter periplasmic adaptor subunit MexV	74.8935	101.621	855.086	2336.54	842.036	3.98242	0.984763	4.04404	5.25386e-05	0.00086555	Cell wall/membrane/envelope biogenesis
IHMA87_05836	IHMA87_RS29790	PA5311		MFS transporter	174.973	89.9193	0	11.315	69.0519	-3.97824	1.36671	-2.91082	0.00360486	0.019575	Amino acid transport and metabolism
IHMA87_04814	IHMA87_RS24630	PA4492		DUF2135 domain-containing protein	171.312	101.467	7.84483	5.65749	71.5704	-3.97713	1.28835	-3.08699	0.00202196	0.0127024	Function unknown
IHMA87_05352	IHMA87_RS27335	PA4864	ureD	urease accessory protein UreD	85.4341	76.0619	7.84483	0	42.3352	-3.97705	1.47285	-2.70024	0.00692894	0.0311537	Posttranslational modification, protein turnover, chaperones
IHMA87_04833	IHMA87_RS24730	PA4511		5-oxoprolinase subunit PxpA	123.824	146.273	7.84483	5.65749	70.8998	-3.977	1.26906	-3.13381	0.00172553	0.0112603	General function prediction only
IHMA87_00540	IHMA87_RS02810	PA0563		DUF805 domain-containing protein	84.2136	64.822	0	5.65749	38.6733	-3.97586	1.4939	-2.66139	0.00778184	0.0337425	Function unknown
IHMA87_00710	IHMA87_RS03660	PA4228	pchD	(2%2C3-dihydroxybenzoyl)adenylate synthase	240.547	160.9	15.6897	5.65749	105.699	-3.97323	1.20189	-3.3058	0.000947051	0.00728655	Secondary metabolites biosynthesis, transport and catabolism
IHMA87_03290	IHMA87_RS16915	PA1837		DUF934 domain-containing protein	0.221907	0.615886	7.84483	11.315	4.9994	3.97083	1.57832	2.51586	0.0118741	0.0458306	Function unknown
IHMA87_04328	IHMA87_RS22205			tail fiber protein	117.056	187.845	15.6897	0	80.1476	-3.97058	1.36208	-2.91508	0.00355595	0.0194179
IHMA87_01417	IHMA87_RS07285	PA3548	algI	MBOAT family protein	94.4213	167.983	0	11.315	68.4298	-3.97033	1.3587	-2.92214	0.00347632	0.0190723	Cell wall/membrane/envelope biogenesis
IHMA87_03801	IHMA87_RS19495			amino acid ABC transporter permease	1.6643	1.23177	15.6897	39.6024	14.547	3.96964	1.21563	3.26551	0.00109269	0.00806035
IHMA87_05471	IHMA87_RS27925	PA4987		cupin domain-containing protein	208.37	168.445	7.84483	11.315	98.9937	-3.968	1.18286	-3.35457	0.000794876	0.0064385	Function unknown
IHMA87_00267	IHMA87_RS01430	PA0290		sensor domain-containing diguanylate cyclase	327.423	350.593	31.3793	5.65749	178.763	-3.9666	1.16143	-3.41528	0.000637155	0.00549688	Signal transduction mechanisms
IHMA87_05329	IHMA87_RS27215	PA4841		NUDIX hydrolase	83.326	64.2061	0	5.65749	38.2974	-3.96278	1.49447	-2.65163	0.00801046	0.034503	General function prediction only
IHMA87_03979	IHMA87_RS20390	PA1254		dihydrodipicolinate synthase family protein	54.2562	94.3845	0	5.65749	38.5745	-3.96133	1.50882	-2.62545	0.00865353	0.0363336	Cell wall/membrane/envelope biogenesis
IHMA87_04980	IHMA87_RS25475			TIGR03751 family conjugal transfer lipoprotein	55.5876	92.3828	0	5.65749	38.407	-3.95766	1.5062	-2.62758	0.00859946	0.0361587
IHMA87_02431					205.486	257.132	2957.5	5018.19	2109.58	3.95275	0.890274	4.43992	8.99908e-06	0.00019438
IHMA87_04375	IHMA87_RS22430	PA0879		acyl-CoA dehydrogenase	67.7925	78.2175	0	5.65749	37.9169	-3.95152	1.49194	-2.64857	0.00808321	0.0347393	Lipid transport and metabolism
IHMA87_04716	IHMA87_RS24150	PA4398		HAMP domain-containing protein	1.44239	0.615886	39.2241	5.65749	11.735	3.94894	1.40495	2.81073	0.00494293	0.0244437	Signal transduction mechanisms
IHMA87_02023	IHMA87_RS10335	PA2947		cobalamin biosynthesis protein	2.10811	0.461914	7.84483	45.2599	13.9187	3.94723	1.41359	2.79235	0.00523274	0.0253256	Function unknown
IHMA87_05918	IHMA87_RS30210	PA5387	cdhC	3-keto-5-aminohexanoate cleavage protein	5977.28	9377.47	119139	142275	69192.2	3.94102	0.873468	4.51192	6.42422e-06	0.000146852	Function unknown
IHMA87_05853	IHMA87_RS29875	PA5328		cytochrome c5 family protein	93.3118	162.902	0	11.315	66.8821	-3.93977	1.35795	-2.90126	0.00371668	0.019923	Energy production and conversion
IHMA87_02965	IHMA87_RS15200	PA2178		DUF1282 domain-containing protein	0.221907	8.46843	101.983	84.8624	48.8839	3.9389	1.46231	2.69361	0.00706831	0.031588	Function unknown
IHMA87_03908	IHMA87_RS20030	PA1324		hypothetical protein	57.2519	87.7637	0	5.65749	37.6683	-3.93506	1.50277	-2.61853	0.0088309	0.0368743	Function unknown
IHMA87_01050	IHMA87_RS05430	PA3892		HlyD family secretion protein	86.2108	70.3649	7.84483	0	41.1051	-3.93496	1.47641	-2.66521	0.00769399	0.0334113	Defense mechanisms
IHMA87_05146	IHMA87_RS26345	PA4680		hypothetical protein	1.33144	0.307943	31.3793	5.65749	9.66905	3.93272	1.48206	2.65356	0.00796479	0.034357	Function unknown
IHMA87_05704	IHMA87_RS29110	PA5223	ubiH	2-octaprenyl-6-methoxyphenyl hydroxylase	2.88479	0.615886	47.069	22.63	18.2999	3.93217	1.288	3.05291	0.00226631	0.0138957	Coenzyme transport and metabolism
IHMA87_01497	IHMA87_RS07710	PA3453		DUF480 domain-containing protein	60.3586	96.0781	7.84483	0	41.0704	-3.922	1.48737	-2.63686	0.00836764	0.0355163	Function unknown
IHMA87_01158	IHMA87_RS05980	PA3795		aldo/keto reductase	138.248	111.321	0	11.315	65.221	-3.91693	1.33733	-2.92891	0.00340152	0.0188151	Energy production and conversion
IHMA87_06023	IHMA87_RS30755	PA5479	gltP	glutamate/aspartate:proton symporter GltP	222.129	243.121	7.84483	16.9725	122.517	-3.91324	1.1378	-3.43931	0.000583195	0.00516899	Energy production and conversion
IHMA87_05500	IHMA87_RS28075	PA5016	aceF	dihydrolipoyllysine-residue acetyltransferase	0.33286	0.615886	15.6897	5.65749	5.57397	3.91318	1.54029	2.54056	0.0110677	0.0433288	Energy production and conversion
IHMA87_05814	IHMA87_RS29685			fimbrial protein	257.967	359.677	5052.07	5199.23	2717.24	3.91187	0.855726	4.57141	4.84461e-06	0.000114388
IHMA87_00470	IHMA87_RS02455	PA0491		LysR family transcriptional regulator	234.112	229.571	7.84483	16.9725	122.125	-3.90905	1.13704	-3.43793	0.000586182	0.00518758	Transcription
IHMA87_00222	IHMA87_RS01195	PA0232	pcaC	4-carboxymuconolactone decarboxylase	139.801	108.396	0	11.315	64.878	-3.90882	1.3391	-2.91899	0.00351167	0.0192301	Function unknown
IHMA87_00582	IHMA87_RS03045	PA0593	pdxA	4-hydroxythreonine-4-phosphate dehydrogenase PdxA	62.3558	121.022	1592.5	1482.26	814.535	3.90671	0.910289	4.29173	1.77289e-05	0.000350492	Coenzyme transport and metabolism
IHMA87_04642	IHMA87_RS23785			MFS transporter	221.796	158.129	15.6897	5.65749	100.318	-3.90187	1.19893	-3.25447	0.00113604	0.00828327
IHMA87_00584	IHMA87_RS03055	PA0595	ostA	LPS-assembly protein LptD	3.3286	3.38737	78.4483	39.6024	31.1917	3.9015	1.04961	3.71709	0.000201529	0.00241449	Cell wall/membrane/envelope biogenesis
IHMA87_00576	IHMA87_RS03010	PA0587		YeaH/YhbH family protein	288.479	312.87	23.5345	11.315	159.05	-3.89949	1.08989	-3.57787	0.0003464	0.00357558	Function unknown
IHMA87_05697	IHMA87_RS29070	PA5214	gcvH1	glycine cleavage system protein GcvH	229.452	278.072	23.5345	5.65749	134.179	-3.89656	1.16603	-3.34174	0.000832539	0.00665119	Amino acid transport and metabolism
IHMA87_05433	IHMA87_RS27730	PA4941	hflC	protease modulator HflC	2.21907	2.00163	47.069	28.2875	19.8943	3.89435	1.10912	3.5112	0.000446083	0.0042509	Posttranslational modification, protein turnover, chaperones
IHMA87_04594	IHMA87_RS23535	PA4293	pprA	PAS domain S-box protein	243.21	214.79	0	22.63	120.157	-3.89105	1.2742	-3.05372	0.0022602	0.0138753	Signal transduction mechanisms
IHMA87_05135	IHMA87_RS26280			triacylglycerol lipase	174.197	175.681	0	16.9725	91.7126	-3.88932	1.284	-3.02907	0.00245308	0.0146913
IHMA87_01719	IHMA87_RS08810	PA3225		LysR family transcriptional regulator	64.0201	74.9841	0	5.65749	36.1654	-3.88772	1.49524	-2.60006	0.00932073	0.0383076	Transcription
IHMA87_03844	IHMA87_RS19715			hypothetical protein	65.9063	72.2126	0	5.65749	35.9441	-3.88026	1.49453	-2.59631	0.00942309	0.0385923
IHMA87_03254	IHMA87_RS16720	PA1866		ATP-dependent DNA helicase	173.198	76.0619	2345.6	1787.77	1095.66	3.87708	0.946649	4.09559	4.21098e-05	0.000713908	Replication, recombination and repair
IHMA87_03931	IHMA87_RS20150	PA1301		FecR family protein	18.8621	54.8138	15.6897	1589.75	419.78	3.87558	1.55597	2.49078	0.0127462	0.04827	Signal transduction mechanisms
IHMA87_04786	IHMA87_RS24490	PA4464	ptsN	PTS IIA-like nitrogen regulatory protein PtsN	0.99858	0.153971	7.84483	16.9725	6.49246	3.87467	1.56155	2.4813	0.0130905	0.0492859	Carbohydrate transport and metabolism
IHMA87_06008	IHMA87_RS30670	PA5465		GFA family protein	254.638	105.316	3687.07	2308.26	1588.82	3.87277	0.973148	3.97963	6.90218e-05	0.00104827	Function unknown
IHMA87_04132	IHMA87_RS21190	PA1079	flgD	flagellar hook assembly protein FlgD	97.9718	153.202	7.84483	5.65749	66.1689	-3.87091	1.28537	-3.01151	0.00259956	0.0153109	Cell motility
IHMA87_04618	IHMA87_RS23665	PA4316	sbcB	exodeoxyribonuclease I	2.88479	21.8639	525.603	11.315	140.417	3.86901	1.55262	2.49193	0.0127053	0.0482342	Replication, recombination and repair
IHMA87_04286	IHMA87_RS21985			arsenate reductase (glutaredoxin)	6.32434	11.7018	133.362	164.067	78.8639	3.86777	0.965401	4.00638	6.16557e-05	0.000953783
IHMA87_04368	IHMA87_RS22395	PA0886		TRAP transporter large permease	118.498	129.952	7.84483	5.65749	65.4881	-3.86657	1.27024	-3.04398	0.00233468	0.0142128	Carbohydrate transport and metabolism
IHMA87_01491	IHMA87_RS07680	PA3459		N-acetylglutaminylglutamine amidotransferase	69.4568	78.8334	7.84483	0	39.0337	-3.86597	1.47789	-2.61587	0.00889999	0.0370483	Amino acid transport and metabolism
IHMA87_05366	IHMA87_RS27400	PA4877		hypothetical protein	91.3146	58.3552	7.84483	0	39.3786	-3.86595	1.48896	-2.59641	0.00942031	0.0385923	Function unknown
IHMA87_00059	IHMA87_RS00340	PA0057		MBL fold metallo-hydrolase	302.57	359.061	15.6897	22.63	174.988	-3.86574	1.05787	-3.65427	0.000257919	0.00289266	General function prediction only
IHMA87_01130	IHMA87_RS05840	PA3823	tgt	tRNA guanosine(34) transglycosylase Tgt	4.66004	1.0778	70.6034	33.9449	27.5716	3.859	1.22235	3.15704	0.00159378	0.0106715	Translation, ribosomal structure and biogenesis
IHMA87_04171	IHMA87_RS21390	PA1040		hypothetical protein	25.9631	28.6387	713.879	203.67	243.038	3.85608	1.03578	3.72289	0.000196958	0.00237818	Function unknown
IHMA87_00062	IHMA87_RS00355	PA0060		DUF1161 domain-containing protein	88.7627	59.433	7.84483	0	39.0101	-3.85566	1.48711	-2.59272	0.00952192	0.0388653	Function unknown
IHMA87_01796	IHMA87_RS09200			glycosyltransferase family 4 protein	0.887627	1.38574	31.3793	11.315	11.2419	3.85162	1.29441	2.97558	0.00292439	0.016784
IHMA87_01894	IHMA87_RS09690	PA3052		hypothetical protein	2059.96	2075.53	15972.1	52490.2	18149.4	3.85032	1.00865	3.8173	0.000134919	0.00177218	Function unknown
IHMA87_04719	IHMA87_RS24165	PA4401		glutathione S-transferase family protein	118.831	117.942	0	11.315	62.022	-3.84937	1.33529	-2.88279	0.00394168	0.0207472	Posttranslational modification, protein turnover, chaperones
IHMA87_06014	IHMA87_RS30700	PA5471		RNA ligase RtcB family protein	89.8722	56.8154	7.84483	0	38.6331	-3.83926	1.4907	-2.57547	0.0100105	0.0401522	Function unknown
IHMA87_03533	IHMA87_RS18160	PA1636	kdpD	sensor histidine kinase KdpD	149.787	193.388	3177.16	2246.02	1441.59	3.83858	0.869688	4.41375	1.01598e-05	0.000217039	Signal transduction mechanisms
IHMA87_05452	IHMA87_RS27830	PA4960		phosphoserine phosphatase SerB	0.887627	0.769857	7.84483	22.63	8.03307	3.83819	1.37818	2.78498	0.00535314	0.02578	Signal transduction mechanisms
IHMA87_00742	IHMA87_RS03835	PA4184		GlxA family transcriptional regulator	218.023	237.424	15.6897	11.315	120.613	-3.83799	1.11709	-3.43569	0.000591043	0.00522267	Transcription
IHMA87_04395	IHMA87_RS22545	PA0862		TenA family transcriptional regulator	149.454	123.177	15.6897	0	72.0802	-3.83639	1.35104	-2.83959	0.00451717	0.0229679	Coenzyme transport and metabolism
IHMA87_02100	IHMA87_RS10695	PA2865		lytic transglycosylase F	119.941	114.093	0	11.315	61.3371	-3.83385	1.33599	-2.86968	0.00410889	0.0214915	Cell wall/membrane/envelope biogenesis
IHMA87_04313	IHMA87_RS22125	PA0924		sulfatase-like hydrolase/transferase	169.537	259.442	1459.14	5663.15	1887.82	3.83253	1.06021	3.61486	0.000300511	0.00322759	General function prediction only
IHMA87_04330	IHMA87_RS22215			baseplate J/gp47 family protein	96.7513	137.496	0	11.315	61.3907	-3.82957	1.3464	-2.8443	0.00445093	0.02277
IHMA87_01991	IHMA87_RS10180	PA2977	murB	UDP-N-acetylmuramate dehydrogenase	0.554767	1.23177	15.6897	16.9725	8.61217	3.82564	1.35237	2.82884	0.00467167	0.0235075	Cell wall/membrane/envelope biogenesis
IHMA87_05852	IHMA87_RS29870	PA5327		FAD-binding protein	363.927	279.15	15.6897	22.63	170.349	-3.82488	1.06303	-3.59809	0.000320562	0.00337459	Energy production and conversion
IHMA87_04369	IHMA87_RS22400	PA0885		TRAP transporter small permease	65.1296	78.6794	7.84483	0	37.9135	-3.82474	1.48096	-2.5826	0.00980579	0.0396584	Carbohydrate transport and metabolism
IHMA87_02049	IHMA87_RS10450	PA2915		MBL fold metallo-hydrolase	153.338	203.704	15.6897	5.65749	94.5972	-3.82016	1.19731	-3.1906	0.00141976	0.00977575	General function prediction only
IHMA87_01882	IHMA87_RS09630	PA3064	pelA	PbsX family transcriptional regulator	228.675	304.247	7.84483	22.63	140.849	-3.8201	1.12798	-3.38666	0.000707487	0.00588576	Function unknown
IHMA87_05004	IHMA87_RS25615	PA4544	rluD	23S rRNA pseudouridine(1911/1915/1917) synthase RluD	296.911	247.74	15.6897	16.9725	144.328	-3.81989	1.08025	-3.53613	0.000406035	0.00395986	Translation, ribosomal structure and biogenesis
IHMA87_05717	IHMA87_RS29170	PA5234		NADPH:quinone oxidoreductase family protein	250.644	293.316	15.6897	16.9725	144.155	-3.81854	1.07935	-3.53782	0.000403452	0.00394788	General function prediction only
IHMA87_05066	IHMA87_RS25935	PA4607		DUF3015 domain-containing protein	66.3501	65.1299	0	5.65749	34.2844	-3.81696	1.49708	-2.5496	0.0107846	0.0426188	Function unknown
IHMA87_03242	IHMA87_RS16660	PA1875		TolC family protein	43.1609	109.628	1396.38	1040.98	647.536	3.81416	0.971999	3.92404	8.70776e-05	0.00127277	Cell wall/membrane/envelope biogenesis
IHMA87_00615	IHMA87_RS03205	PA0623		phage major tail tube protein	73.8949	68.2093	7.84483	0	37.4873	-3.8113	1.47977	-2.5756	0.0100066	0.0401522	General function prediction only
IHMA87_04233	IHMA87_RS21695			fimbrial protein	117.167	222.181	7.84483	11.315	89.6268	-3.81003	1.21749	-3.1294	0.00175162	0.0114012
IHMA87_03906	IHMA87_RS20025	PA1325		SgcJ/EcaC family oxidoreductase	60.0258	70.5189	0	5.65749	34.0505	-3.80649	1.49923	-2.53896	0.0111181	0.0434882	Function unknown
IHMA87_05543	IHMA87_RS28300	PA5061		phasin family protein	124.601	141.346	15.6897	0	70.409	-3.80508	1.35016	-2.81825	0.00482855	0.0240934	Function unknown
IHMA87_04080	IHMA87_RS20915	PA1124	dgt	dGTPase	88.5408	43.7279	0	5.65749	34.4815	-3.8036	1.52663	-2.49151	0.0127202	0.0482342	Nucleotide transport and metabolism
IHMA87_04852	IHMA87_RS24830			hypothetical protein	125.377	103.623	0	11.315	60.0788	-3.80357	1.33987	-2.83875	0.00452901	0.022988
IHMA87_00884	IHMA87_RS04560	PA4041		mandelate racemase	88.097	151.354	7.84483	5.65749	63.2383	-3.80267	1.29401	-2.93867	0.00329623	0.0183607	General function prediction only
IHMA87_00642	IHMA87_RS03340	PA0666		anhydro-N-acetylmuramic acid kinase	175.528	270.836	15.6897	11.315	118.342	-3.80093	1.13592	-3.34614	0.000819459	0.00656802	Posttranslational modification, protein turnover, chaperones
IHMA87_03099	IHMA87_RS15905	PA2018		multidrug efflux RND transporter permease subunit MexY	1.10953	1.84766	15.6897	33.9449	13.1479	3.79492	1.23384	3.07569	0.00210016	0.0130595	Defense mechanisms
IHMA87_00159	IHMA87_RS00855	PA0157		triclosan efflux RND transporter adaptor protein TriB	35.8379	11.3939	62.7586	780.734	222.681	3.79221	1.3255	2.86097	0.00422341	0.0219331	Cell wall/membrane/envelope biogenesis
IHMA87_06223					67.0158	72.5205	7.84483	0	36.8453	-3.78756	1.48084	-2.55771	0.0105365	0.0419446
IHMA87_00235	IHMA87_RS01265	PA0248		helix-turn-helix domain-containing protein	265.622	378.308	23.5345	16.9725	171.109	-3.7821	1.06258	-3.55936	0.000371763	0.0037189	Transcription
IHMA87_03584	IHMA87_RS18410	PA1586	sucB	2-oxoglutarate dehydrogenase complex dihydrolipoyllysine-residue succinyltransferase	0.443813	0.615886	15.6897	5.65749	5.60171	3.78167	1.52164	2.48527	0.0129454	0.0488656	Energy production and conversion
IHMA87_00180	IHMA87_RS00960	PA0179		response regulator	118.165	106.856	0	11.315	59.0841	-3.78152	1.33829	-2.82563	0.00471873	0.0236626	Transcription
IHMA87_05081	IHMA87_RS26010	PA4620		(2Fe-2S)-binding protein	113.616	131.338	258.879	4033.79	1134.41	3.78049	1.30046	2.90703	0.00364874	0.0196892	Energy production and conversion
IHMA87_04241	IHMA87_RS21735			glucose-methanol-choline oxidoreductase	139.357	231.419	964.914	5086.08	1605.44	3.77915	1.12551	3.35771	0.0007859	0.00637624
IHMA87_03721	IHMA87_RS19100	PA1444	fliN	flagellar motor switch protein FliN	106.737	125.949	7.84483	5.65749	61.547	-3.77803	1.27411	-2.96522	0.00302462	0.0171591	Cell motility
IHMA87_04653	IHMA87_RS23840	PA4338		acyltransferase	95.3089	137.804	7.84483	5.65749	61.6539	-3.77477	1.28291	-2.94234	0.00325738	0.0182054	Lipid transport and metabolism
IHMA87_01568	IHMA87_RS08065	PA3374		alpha-D-ribose 1-methylphosphonate 5-triphosphate diphosphatase	137.249	121.791	15.6897	0	68.6826	-3.77045	1.35103	-2.79079	0.0052579	0.0254052	Inorganic ion transport and metabolism
IHMA87_05509	IHMA87_RS28125	PA5025	metY	bifunctional O-acetylhomoserine aminocarboxypropyltransferase/cysteine synthase	446.254	479.467	31.3793	28.2875	246.347	-3.77007	0.990628	-3.80573	0.000141384	0.00183642	Amino acid transport and metabolism
IHMA87_00325	IHMA87_RS01725	PA0348		hypothetical protein	103.298	125.949	7.84483	5.65749	60.6871	-3.75751	1.27564	-2.9456	0.00322331	0.0180753	Function unknown
IHMA87_01395	IHMA87_RS07175	PA3576		hypothetical protein	148.012	108.55	15.6897	0	68.0628	-3.7519	1.35826	-2.76229	0.00573968	0.0272802	Function unknown
IHMA87_00856	IHMA87_RS04420	PA4068		NAD-dependent epimerase/dehydratase family protein	0.776673	0.769857	23.5345	5.65749	7.68463	3.75169	1.42706	2.62896	0.0085646	0.0360381	Cell wall/membrane/envelope biogenesis
IHMA87_01221	IHMA87_RS06310	PA3733		CoA transferase	171.201	149.198	7.84483	11.315	84.8898	-3.75052	1.18439	-3.16662	0.0015422	0.0103978	Energy production and conversion
IHMA87_03305	IHMA87_RS16990	PA1822	fimL	hypothetical protein	3408.82	3662.83	26680.3	81366	28779.5	3.74635	0.993531	3.77074	0.000162762	0.00203697	Function unknown
IHMA87_04167	IHMA87_RS21370	PA1044		membrane protein	33.6189	31.8721	580.517	390.367	259.094	3.74384	0.883054	4.23965	2.23864e-05	0.000419709	Function unknown
IHMA87_05375	IHMA87_RS27445	PA4886		heavy metal sensor histidine kinase	260.962	192.156	23.5345	5.65749	120.578	-3.74012	1.17368	-3.18667	0.0014392	0.00988625	Signal transduction mechanisms
IHMA87_04726	IHMA87_RS24205	PA4408	ftsA	cell division protein FtsA	0.887627	0.615886	15.6897	11.315	7.12704	3.73953	1.39635	2.67808	0.00740455	0.0325624	Cell cycle control, cell division, chromosome partitioning
IHMA87_03135	IHMA87_RS16085	PA1986	pqqB	pyrroloquinoline quinone biosynthesis protein PqqB	5.65862	0.615886	15.6897	96.1773	29.5354	3.73946	1.41864	2.63595	0.00839028	0.0355353	General function prediction only
IHMA87_04879	IHMA87_RS24970	PA4538	ndh	NAD(P)/FAD-dependent oxidoreductase	181.963	240.965	15.6897	11.315	112.483	-3.73345	1.12606	-3.3155	0.0009148	0.00711349	Energy production and conversion
IHMA87_05061	IHMA87_RS25910	PA4601	morA	EAL domain-containing protein	391.554	291.314	5993.45	4028.13	2676.11	3.73315	0.877218	4.25567	2.08425e-05	0.000398535	Function unknown
IHMA87_03557	IHMA87_RS18280			ABC transporter substrate-binding protein	0.554767	23.4037	251.034	186.697	115.423	3.73291	1.45479	2.56594	0.0102896	0.0411019
IHMA87_04008	IHMA87_RS20545	PA1208		NAD(P)/FAD-dependent oxidoreductase	173.42	206.476	23.5345	0	100.858	-3.72874	1.33323	-2.79677	0.00516168	0.0251067	Inorganic ion transport and metabolism
IHMA87_04414	IHMA87_RS22640	PA0842		glycosyltransferase family 1 protein	101.633	121.637	7.84483	5.65749	59.1932	-3.72264	1.276	-2.91743	0.00352924	0.0193082	Cell wall/membrane/envelope biogenesis
IHMA87_01830	IHMA87_RS09365	PA3115	fimV	FimV family protein	20313.5	23639.1	281010	354131	169773	3.7216	0.847541	4.39105	1.12802e-05	0.000238356	Intracellular trafficking, secretion, and vesicular transport
IHMA87_01094	IHMA87_RS05660	PA3855		hypothetical protein	153.559	126.564	470.69	4022.48	1193.32	3.71817	1.20143	3.09479	0.00196954	0.0124446	Posttranslational modification, protein turnover, chaperones
IHMA87_03930	IHMA87_RS20145	PA1302		TonB-dependent receptor	138.581	200.625	1623.88	3366.21	1332.32	3.71655	0.936202	3.96982	7.1928e-05	0.00108394	Inorganic ion transport and metabolism
IHMA87_01241	IHMA87_RS06405			general secretion pathway protein GspL	62.5777	156.435	0	11.315	57.5819	-3.71312	1.40074	-2.65082	0.00802967	0.0345602
IHMA87_05859	IHMA87_RS29905	PA5334	rph	ribonuclease PH	125.377	186.767	7.84483	11.315	82.8261	-3.70869	1.19823	-3.09513	0.00196724	0.0124446	Translation, ribosomal structure and biogenesis
IHMA87_01163	IHMA87_RS06010	PA3790	oprC	TonB-dependent copper receptor	288.59	271.298	31.3793	5.65749	149.231	-3.70824	1.16433	-3.18487	0.00144819	0.00991301	Inorganic ion transport and metabolism
IHMA87_04299	IHMA87_RS22055			chain-length determining protein	61.1353	54.044	886.465	758.104	439.937	3.70204	0.855041	4.32967	1.49334e-05	0.000302401
IHMA87_04755	IHMA87_RS24340	PA4434		NADP(H)-dependent aldo-keto reductase	169.426	139.036	7.84483	11.315	81.9054	-3.69834	1.18736	-3.11476	0.00184093	0.0118447	Energy production and conversion
IHMA87_00144	IHMA87_RS00775	PA0142		8-oxoguanine deaminase	278.382	342.432	2981.03	5940.36	2385.55	3.69126	0.915589	4.03157	5.54065e-05	0.000882681	General function prediction only
IHMA87_05571	IHMA87_RS28440	PA5094		glycine betaine/L-proline ABC transporter ATP-binding protein	74.7826	55.1218	7.84483	0	34.4373	-3.68907	1.49074	-2.47466	0.0133365	0.049954	Amino acid transport and metabolism
IHMA87_01823	IHMA87_RS09330	PA3122		LysR family transcriptional regulator	74.8935	176.605	15.6897	0	66.7971	-3.68618	1.40458	-2.62441	0.00867995	0.0364183	Transcription
IHMA87_05464	IHMA87_RS27890	PA4972		DUF3298 and DUF4163 domain-containing protein	511.273	565.999	0	62.2324	284.876	-3.68612	1.36739	-2.69573	0.00702353	0.031412	Function unknown
IHMA87_03032	IHMA87_RS15545	PA2115		LysR family transcriptional regulator	2.77383	2.77149	31.3793	50.9174	21.9605	3.68375	1.0834	3.40017	0.000673446	0.00568686	Transcription
IHMA87_05230	IHMA87_RS26750	PA4751	ftsH	ATP-dependent zinc metalloprotease FtsH	0.887627	1.23177	31.3793	5.65749	9.78905	3.68346	1.38471	2.66009	0.00781195	0.0338228	Posttranslational modification, protein turnover, chaperones
IHMA87_01656	IHMA87_RS08495	PA3283		DUF692 family protein	93.4227	115.786	0	11.315	55.131	-3.68343	1.34453	-2.73956	0.00615211	0.0287033	Function unknown
IHMA87_00845	IHMA87_RS04365	PA4080		response regulator transcription factor	45.9347	33.4118	1286.55	50.9174	354.204	3.68005	1.37557	2.67529	0.00746639	0.0326851	Transcription
IHMA87_05351	IHMA87_RS27330	PA4863		GNAT family N-acetyltransferase	107.625	99.1576	0	11.315	54.5243	-3.66974	1.34161	-2.73533	0.00623177	0.0289591	General function prediction only
IHMA87_00379	IHMA87_RS01995	PA0400		cystathionine gamma-synthase	134.143	156.435	1059.05	3134.25	1120.97	3.6692	0.992142	3.69826	0.000217085	0.00253715	Amino acid transport and metabolism
IHMA87_05420	IHMA87_RS27665	PA4930	alr	alanine racemase	236.553	250.357	15.6897	16.9725	129.893	-3.66844	1.07875	-3.40063	0.000672319	0.00568686	Cell wall/membrane/envelope biogenesis
IHMA87_00583	IHMA87_RS03050	PA0594	surA	molecular chaperone SurA	0.887627	1.23177	23.5345	11.315	9.24222	3.66653	1.31957	2.77859	0.00545957	0.0261844	Posttranslational modification, protein turnover, chaperones
IHMA87_03487	IHMA87_RS17925	PA1681	aroC	chorismate synthase	0.887627	1.23177	23.5345	11.315	9.24222	3.66653	1.31957	2.77859	0.00545957	0.0261844	Amino acid transport and metabolism
IHMA87_04402	IHMA87_RS22580	PA0855		DUF2804 domain-containing protein	159.44	139.96	7.84483	11.315	79.6399	-3.65915	1.18602	-3.08523	0.00203397	0.0127491	Function unknown
IHMA87_05445	IHMA87_RS27790	PA4953	motB	flagellar motor protein MotB	221.352	178.453	15.6897	11.315	106.702	-3.65886	1.12385	-3.25565	0.00113133	0.00826805	Cell motility
IHMA87_00639	IHMA87_RS03325	PA0663		hypothetical protein	56.5862	154.279	0	11.315	55.5451	-3.65783	1.41241	-2.58977	0.00960399	0.0390317	Function unknown
IHMA87_05826	IHMA87_RS29740	PA5301		cupin domain-containing protein	428.391	468.689	7421.21	4978.59	3324.22	3.65414	0.864428	4.22724	2.3658e-05	0.00044081	Carbohydrate transport and metabolism
IHMA87_03560	IHMA87_RS18295	PA1609	fabB	beta-ketoacyl-ACP synthase I	0.776673	1.38574	31.3793	5.65749	9.7998	3.65374	1.39568	2.6179	0.00884727	0.0368743	Lipid transport and metabolism
IHMA87_01899	IHMA87_RS09715	PA3048		bifunctional 23S rRNA (guanine(2069)-N(7))-methyltransferase RlmK/23S rRNA (guanine(2445)-N(2))-methyltransferase RlmL	176.971	331.5	23.5345	11.315	135.83	-3.65068	1.1313	-3.22699	0.00125102	0.00884356	Replication, recombination and repair
IHMA87_04198	IHMA87_RS21520	PA1016		thiolase	55.8095	153.971	0	11.315	55.274	-3.6503	1.41403	-2.58148	0.0098377	0.0397235	Lipid transport and metabolism
IHMA87_00131	IHMA87_RS00700	PA0128		alkylphosphonate utilization protein	88.3189	123.485	7.84483	5.65749	56.3266	-3.64818	1.28447	-2.84024	0.00450803	0.0229414	Inorganic ion transport and metabolism
IHMA87_00364	IHMA87_RS01920	PA0386		radical SAM family heme chaperone HemW	199.05	221.257	23.5345	5.65749	112.375	-3.64345	1.16723	-3.12146	0.00179959	0.0116461	Coenzyme transport and metabolism
IHMA87_05682	IHMA87_RS28995	PA5199	amgS	HAMP domain-containing protein	0.554767	1.0778	15.6897	11.315	7.1593	3.64317	1.40576	2.5916	0.00955302	0.0389603	Signal transduction mechanisms
IHMA87_05549	IHMA87_RS28330	PA5067	hisE	phosphoribosyl-ATP diphosphatase	62.0229	58.971	1412.07	339.449	468.128	3.64186	1.06365	3.42393	0.000617231	0.00540905	Amino acid transport and metabolism
IHMA87_03760	IHMA87_RS19295	PA1417		5-guanidino-2-oxopentanoate decarboxylase	122.603	79.7572	0	11.315	53.4189	-3.63381	1.35763	-2.67658	0.00743774	0.0326388	Amino acid transport and metabolism
IHMA87_04185	IHMA87_RS21455	PA1028		FAD-binding oxidoreductase	112.84	250.357	23.5345	0	96.6829	-3.63374	1.37962	-2.63387	0.00844169	0.0356237	Amino acid transport and metabolism
IHMA87_02359	IHMA87_RS12010			P-type conjugative transfer protein TrbG	128.595	160.438	0	16.9725	76.5014	-3.63262	1.29481	-2.80552	0.00502357	0.0247028
IHMA87_05236	IHMA87_RS26780	PA4757		leucine efflux protein LeuE	78.7769	123.177	0	11.315	53.3172	-3.63037	1.3589	-2.67155	0.00755014	0.0329091	Amino acid transport and metabolism
IHMA87_04702	IHMA87_RS24085	PA4385	groEL	chaperonin GroEL	0.99858	1.69369	31.3793	11.315	11.3466	3.63	1.29152	2.81063	0.00494444	0.0244437	Posttranslational modification, protein turnover, chaperones
IHMA87_02860	IHMA87_RS14650	PA2236	pslF	glycosyltransferase	0.776673	0.769857	7.84483	16.9725	6.59096	3.62945	1.42351	2.54965	0.010783	0.0426188	Cell wall/membrane/envelope biogenesis
IHMA87_05966	IHMA87_RS30460	PA5434	mtr	tryptophan permease	739.171	848.074	70.6034	45.2599	425.777	-3.62335	0.945776	-3.83109	0.000127575	0.0016948	Amino acid transport and metabolism
IHMA87_04094	IHMA87_RS20990	PA1112		PQQ-dependent sugar dehydrogenase	102.521	104.393	7.84483	5.65749	55.104	-3.62277	1.27612	-2.8389	0.00452687	0.022988	Carbohydrate transport and metabolism
IHMA87_01249	IHMA87_RS06445			type II secretion system protein GspD	165.099	73.5983	15.6897	0	63.5966	-3.62259	1.40124	-2.58527	0.00973041	0.0394098
IHMA87_00335	IHMA87_RS01775	PA0358		acyltransferase	195.056	264.677	7.84483	22.63	122.552	-3.61914	1.13185	-3.19754	0.00138604	0.00957926	Lipid transport and metabolism
IHMA87_01439	IHMA87_RS07415	PA3532		MFS transporter	104.185	118.404	2173.02	893.883	822.372	3.61863	0.952841	3.79772	0.000146031	0.00188003	Carbohydrate transport and metabolism
IHMA87_00586					52.259	27.099	635.431	452.599	291.847	3.61777	0.934432	3.87163	0.000108111	0.00149055
IHMA87_00439	IHMA87_RS02295	PA0458		DHA2 family efflux MFS transporter permease subunit	171.201	202.78	7.84483	16.9725	99.6997	-3.61625	1.14457	-3.15949	0.00158047	0.010619	Carbohydrate transport and metabolism
IHMA87_04410	IHMA87_RS22620	PA0847		diguanylate cyclase	266.732	365.528	4769.65	3728.29	2282.55	3.61531	0.864128	4.18376	2.86721e-05	0.000516098	Signal transduction mechanisms
IHMA87_06016	IHMA87_RS30715	PA5473		Na/Pi cotransporter family protein	442.482	485.164	39.2241	28.2875	248.789	-3.61321	0.984576	-3.66981	0.000242731	0.00276497	Inorganic ion transport and metabolism
IHMA87_05485	IHMA87_RS27995	PA5001		glycosyltransferase family 1 protein	47.1552	70.211	1443.45	248.93	452.436	3.60254	1.14051	3.15871	0.00158469	0.0106351	Function unknown
IHMA87_04745	IHMA87_RS24290			YraN family protein	25.4083	29.1006	39.2241	809.021	225.689	3.60139	1.34328	2.68104	0.00733933	0.032402
IHMA87_06269	IHMA87_RS32045			hypothetical protein	8.21055	6.31283	133.362	67.8899	53.9438	3.60111	0.996502	3.61375	0.000301801	0.00323549
IHMA87_01179	IHMA87_RS06090	PA3775		sulfite exporter TauE/SafE family protein	231.005	132.107	1059.05	4028.13	1362.57	3.59794	1.06755	3.37026	0.000750966	0.00615982	General function prediction only
IHMA87_06037	IHMA87_RS30825	PA5493	polA	DNA polymerase I	7.21197	2.00163	117.672	22.63	37.379	3.59358	1.26852	2.83289	0.00461296	0.0233216	Replication, recombination and repair
IHMA87_00777	IHMA87_RS04020	PA4144		TolC family protein	327.645	390.01	23.5345	28.2875	192.369	-3.59353	1.01394	-3.54411	0.000393946	0.00387436	Cell wall/membrane/envelope biogenesis
IHMA87_06134	IHMA87_RS31330			prepilin-type N-terminal cleavage/methylation domain-containing protein	14.0911	9.08431	321.638	28.2875	93.2752	3.58985	1.27401	2.81776	0.00483595	0.0240968
IHMA87_02010	IHMA87_RS10275	PA2959		TatD family deoxyribonuclease	142.353	226.338	7.84483	16.9725	98.3771	-3.58909	1.16338	-3.08504	0.00203521	0.0127491	Replication, recombination and repair
IHMA87_03585	IHMA87_RS18415	PA1585	sucA	2-oxoglutarate dehydrogenase E1 component	1.88621	1.84766	31.3793	22.63	14.4358	3.5886	1.16384	3.08341	0.00204642	0.0128055	Energy production and conversion
IHMA87_00917	IHMA87_RS04725	PA4011		phosphatase PAP2 family protein	153.227	130.722	7.84483	11.315	75.777	-3.58728	1.1883	-3.01884	0.00253746	0.0150697	Function unknown
IHMA87_02248	IHMA87_RS11440			ParA family protein	113.394	88.2256	7.84483	5.65749	53.7806	-3.58507	1.28232	-2.79577	0.00517764	0.0251424
IHMA87_06152	IHMA87_RS31420			hypothetical protein	62.2448	135.033	0	11.315	52.1482	-3.58445	1.38941	-2.57983	0.00988491	0.0398402
IHMA87_04828	IHMA87_RS24705	PA4506		ABC transporter ATP-binding protein	107.625	176.451	7.84483	11.315	75.8089	-3.57811	1.20835	-2.96117	0.00306475	0.017353	Amino acid transport and metabolism
IHMA87_03591	IHMA87_RS18440	PA1580	gltA	citrate (Si)-synthase	2.44097	2.92546	47.069	28.2875	20.1807	3.57417	1.1025	3.24187	0.00118747	0.00853927	Energy production and conversion
IHMA87_01472	IHMA87_RS07580	PA3478	rhlB	glycosyltransferase	143.796	137.035	7.84483	11.315	74.9975	-3.57341	1.18637	-3.01205	0.00259486	0.0153016	Carbohydrate transport and metabolism
IHMA87_01659	IHMA87_RS08510	PA3280	oprO	porin	195.167	165.673	0	22.63	95.8675	-3.5727	1.28155	-2.78779	0.00530684	0.0255993	Inorganic ion transport and metabolism
IHMA87_03712	IHMA87_RS19055	PA1453	flhF	flagellar biosynthesis protein FlhF	107.181	84.9922	0	11.315	50.872	-3.57082	1.34899	-2.64704	0.00811993	0.0348458	Cell motility
IHMA87_00360	IHMA87_RS01900	PA0382	micA	tRNA (guanosine(46)-N7)-methyltransferase TrmB	166.652	129.49	15.6897	5.65749	79.3723	-3.56935	1.20061	-2.97295	0.00294951	0.0168677	General function prediction only
IHMA87_05298	IHMA87_RS27075	PA4814	fadH2	NADPH-dependent 2%2C4-dienoyl-CoA reductase	203.932	322.262	7.84483	28.2875	140.582	-3.569	1.13813	-3.13585	0.00171358	0.0112335	General function prediction only
IHMA87_05302	IHMA87_RS27095	PA4818		glycosyltransferase family 39 protein	229.673	212.173	7.84483	22.63	118.08	-3.56892	1.12337	-3.17696	0.00148827	0.0101043	Cell wall/membrane/envelope biogenesis
IHMA87_00097	IHMA87_RS00525	PA0094		DUF1795 domain-containing protein	223.904	259.288	1937.67	4452.44	1718.33	3.5679	0.940024	3.79554	0.000147323	0.00189248	Function unknown
IHMA87_02061	IHMA87_RS10500	PA2904	cobI	precorrin-2 C(20)-methyltransferase	159.995	47.2692	7.84483	5.65749	55.1916	-3.56514	1.37003	-2.60223	0.00926188	0.0381195	Coenzyme transport and metabolism
IHMA87_05640	IHMA87_RS28785	PA5160		DHA2 family efflux MFS transporter permease subunit	360.709	433.737	31.3793	28.2875	213.528	-3.55808	0.995945	-3.57256	0.000353502	0.00361055	Carbohydrate transport and metabolism
IHMA87_00644	IHMA87_RS03350	PA0668	tyrZ	tyrosine--tRNA ligase	101.744	102.391	721.724	1974.46	725.081	3.5541	0.975334	3.64399	0.000268448	0.00297234	Translation, ribosomal structure and biogenesis
IHMA87_01037	IHMA87_RS05365	PA3909	eddB	ExeM/NucH family extracellular endonuclease	470.22	460.682	5444.31	6381.65	3189.22	3.54431	0.840405	4.21738	2.47155e-05	0.000456141	General function prediction only
IHMA87_02298	IHMA87_RS11695	PA2776		FAD-binding oxidoreductase	192.504	134.571	2965.34	1301.22	1148.41	3.54348	0.952393	3.7206	0.000198749	0.00239485	Amino acid transport and metabolism
IHMA87_04509	IHMA87_RS23110			AraC family transcriptional regulator	141.687	126.718	0	16.9725	71.3446	-3.53559	1.29392	-2.73247	0.00628618	0.0291423
IHMA87_02256	IHMA87_RS11475	PA2815		acyl-CoA dehydrogenase	46.1566	34.9515	353.017	690.214	281.085	3.53408	0.931298	3.79479	0.000147769	0.00189404	Lipid transport and metabolism
IHMA87_04563	IHMA87_RS23375	PA0682		pseudopilin	110.288	83.6065	7.84483	5.65749	51.8491	-3.53229	1.28493	-2.749	0.00597772	0.0281373	Intracellular trafficking, secretion, and vesicular transport
IHMA87_05575	IHMA87_RS28460	PA5099		cytosine permease	479.097	507.49	62.7586	11.315	265.165	-3.53217	1.13134	-3.12212	0.00179553	0.0116461	Nucleotide transport and metabolism
IHMA87_00278	IHMA87_RS01480	PA0300	spuD	polyamine ABC transporter substrate-binding protein	137.027	134.725	7.84483	11.315	72.728	-3.52916	1.18711	-2.97289	0.00295011	0.0168677	Amino acid transport and metabolism
IHMA87_06047	IHMA87_RS30875	PA5503		methionine ABC transporter ATP-binding protein	110.399	157.513	0	16.9725	71.2209	-3.52845	1.30458	-2.70466	0.00683749	0.030864	Inorganic ion transport and metabolism
IHMA87_05570	IHMA87_RS28435	PA5093		histidine ammonia-lyase	326.98	434.815	23.5345	33.9449	204.819	-3.5279	1.0136	-3.48057	0.00050035	0.00462447	Amino acid transport and metabolism
IHMA87_01484	IHMA87_RS07645	PA3466		DEAD/DEAH box helicase	16.8649	2.1556	235.345	45.2599	74.9063	3.52298	1.33705	2.6349	0.00841621	0.0355934	Replication, recombination and repair
IHMA87_05058	IHMA87_RS25895	PA4598	mexD	multidrug efflux RND transporter permease subunit MexD	338.075	420.65	1192.41	9221.71	2793.21	3.51799	1.1832	2.97328	0.00294637	0.0168677	Defense mechanisms
IHMA87_04526	IHMA87_RS23195	PA0733		rRNA pseudouridine synthase	67.3487	118.558	0	11.315	49.3054	-3.5165	1.37193	-2.56318	0.0103717	0.0413732	Translation, ribosomal structure and biogenesis
IHMA87_04126	IHMA87_RS21160	PA1085	flgJ	flagellar assembly peptidoglycan hydrolase FlgJ	219.133	267.294	31.3793	5.65749	130.866	-3.51634	1.17014	-3.00505	0.00265541	0.0155798	Cell wall/membrane/envelope biogenesis
IHMA87_05093	IHMA87_RS26070	PA4631		NAD-dependent epimerase/dehydratase family protein	83.5479	52.5042	392.241	1391.74	480.009	3.5159	1.05003	3.34837	0.000812884	0.00652994	Carbohydrate transport and metabolism
IHMA87_02437	IHMA87_RS12425	PA2729		hypothetical protein	0.887627	0.923828	15.6897	11.315	7.20402	3.51563	1.37683	2.55342	0.0106672	0.042294	Function unknown
IHMA87_06050	IHMA87_RS30890	PA5506		MurR/RpiR family transcriptional regulator	169.426	257.132	7.84483	22.63	114.258	-3.51433	1.14148	-3.07874	0.00207881	0.0129942	Transcription
IHMA87_00564	IHMA87_RS02950	PA0575		bifunctional diguanylate cyclase/phosphodiesterase	632.434	661.307	9209.83	6902.14	4351.43	3.51346	0.850351	4.13177	3.5998e-05	0.000632351	Transcription
IHMA87_03587	IHMA87_RS18420	PA1584	sdhB	succinate dehydrogenase iron-sulfur subunit	24.5207	26.6371	305.948	333.792	172.724	3.51342	0.871744	4.03034	5.56973e-05	0.000882681	Energy production and conversion
IHMA87_06126	IHMA87_RS31290			hypothetical protein	16.4211	28.7927	533.448	84.8624	165.881	3.51304	1.17363	2.99332	0.00275964	0.0160461
IHMA87_00961	IHMA87_RS04950	PA3966		DUF2788 domain-containing protein	182.185	194.312	2949.66	1770.79	1274.24	3.51262	0.881966	3.98272	6.81314e-05	0.00103745	Function unknown
IHMA87_06070	IHMA87_RS30995	PA5526		YgdI/YgdR family lipoprotein	275.053	393.089	1992.59	6687.15	2336.97	3.51138	1.02621	3.42171	0.000622296	0.00541676	Function unknown
IHMA87_00455	IHMA87_RS02380	PA0473		glutathione S-transferase family protein	113.061	150.892	0	16.9725	70.2315	-3.51038	1.30117	-2.69785	0.00697884	0.0313082	Posttranslational modification, protein turnover, chaperones
IHMA87_03623	IHMA87_RS18605	PA1551		cytochrome c oxidase accessory protein CcoG	20.4154	50.8106	949.224	73.5474	273.499	3.50893	1.31097	2.67658	0.00743768	0.0326388	Energy production and conversion
IHMA87_01536	IHMA87_RS07905	PA3406	hasD	type I secretion system permease/ATPase	71.6759	120.098	7.84483	5.65749	51.319	-3.50854	1.30005	-2.69878	0.00695943	0.0312451	General function prediction only
IHMA87_02079	IHMA87_RS10590	PA2886	atuA	DUF1446 domain-containing protein	115.17	211.095	23.5345	0	87.4497	-3.50748	1.36405	-2.57137	0.0101296	0.0405739	Function unknown
IHMA87_02153	IHMA87_RS10955			efflux RND transporter periplasmic adaptor subunit	76.3359	139.344	15.6897	0	57.8424	-3.50588	1.38543	-2.53054	0.0113888	0.0443685
IHMA87_04076	IHMA87_RS20895	PA1128		LysR family transcriptional regulator	47.9318	55.8916	862.931	441.284	352.01	3.50142	0.920541	3.80365	0.000142578	0.00184781	Transcription
IHMA87_05946	IHMA87_RS30350	PA5414		hypothetical protein	272.501	200.163	3694.91	2195.11	1590.67	3.49955	0.896258	3.90463	9.43715e-05	0.00134896	Function unknown
IHMA87_04706	IHMA87_RS24100	PA4388		HugZ family protein	123.047	67.9014	7.84483	5.65749	51.1127	-3.49924	1.30656	-2.67822	0.00740145	0.0325624	Inorganic ion transport and metabolism
IHMA87_05131	IHMA87_RS26260	PA4671		50S ribosomal protein L25	1.44239	2.61751	39.2241	16.9725	15.0641	3.49766	1.21256	2.88453	0.00391996	0.0206515	Translation, ribosomal structure and biogenesis
IHMA87_05176	IHMA87_RS26495	PA4704	cbpA	cyclic nucleotide-binding domain-containing protein	79.1097	192.31	7.84483	11.315	72.645	-3.49619	1.25145	-2.79371	0.00521079	0.0252613	Signal transduction mechanisms
IHMA87_05398	IHMA87_RS27555	PA4909		ABC transporter ATP-binding protein	82.1055	130.414	15.6897	0	57.0522	-3.49544	1.37509	-2.54197	0.0110229	0.0432316	Amino acid transport and metabolism
IHMA87_00528	IHMA87_RS02750	PA0550		hydroxypyruvate isomerase family protein	192.282	184.15	23.5345	5.65749	101.406	-3.49503	1.16869	-2.99055	0.00278476	0.0161278	Carbohydrate transport and metabolism
IHMA87_01523	IHMA87_RS07840	PA3418	ldh	Glu/Leu/Phe/Val dehydrogenase	67.1268	123.177	7.84483	5.65749	50.9516	-3.49379	1.30773	-2.67165	0.00754796	0.0329091	Amino acid transport and metabolism
IHMA87_06169	IHMA87_RS31510			hypothetical protein	211.81	290.082	2173.02	4073.39	1687.08	3.49295	0.913436	3.82397	0.000131322	0.00173667
IHMA87_02515	IHMA87_RS12820	PA2592		polyamine ABC transporter substrate-binding protein	111.064	168.907	15.6897	5.65749	75.3295	-3.48763	1.21224	-2.877	0.00401473	0.0210367	Amino acid transport and metabolism
IHMA87_03322	IHMA87_RS17075	PA1805	ppiD	peptidyl-prolyl cis-trans isomerase	13.7582	2.77149	227.5	16.9725	65.2505	3.4871	1.39829	2.49383	0.0126375	0.0481449	Posttranslational modification, protein turnover, chaperones
IHMA87_01218	IHMA87_RS06295	PA3736	hom	homoserine dehydrogenase	118.276	145.503	7.84483	11.315	70.7348	-3.48702	1.19211	-2.92508	0.00344368	0.0190005	Transcription
IHMA87_04462	IHMA87_RS22880	PA0792	prpD	2-methylcitrate dehydratase	79.2207	108.242	7.84483	5.65749	50.2412	-3.48613	1.2879	-2.70683	0.00679284	0.03071	General function prediction only
IHMA87_05628	IHMA87_RS28725	PA5149		oxidoreductase	198.606	153.663	15.6897	11.315	94.8186	-3.48596	1.12858	-3.08879	0.00200971	0.0126573	General function prediction only
IHMA87_04475	IHMA87_RS22945	PA0780	pruR	helix-turn-helix transcriptional regulator	26.7398	23.7116	86.2931	582.722	179.866	3.48471	1.16496	2.99128	0.0027781	0.0161053	Transcription
IHMA87_01031	IHMA87_RS05330	PA3914	moeA1	molybdopterin molybdotransferase MoeA	140.245	51.5804	7.84483	5.65749	51.3319	-3.47999	1.34711	-2.58329	0.00978627	0.0396069	Coenzyme transport and metabolism
IHMA87_02219	IHMA87_RS11290			hypothetical protein	0.554767	1.84766	23.5345	11.315	9.31297	3.47398	1.38409	2.50994	0.0120753	0.0463614
IHMA87_00237	IHMA87_RS01275	PA0250		CBS domain-containing protein	242.766	180.608	15.6897	16.9725	114.009	-3.47371	1.09069	-3.18487	0.0014482	0.00991301	Signal transduction mechanisms
IHMA87_05117	IHMA87_RS26190	PA4658		DUF523 and DUF1722 domain-containing protein	111.286	74.6761	7.84483	5.65749	49.8662	-3.47272	1.29312	-2.68554	0.00724119	0.0320924	Function unknown
IHMA87_00726	IHMA87_RS03750	PA4209	phzM	methyltransferase	155.779	105.932	7.84483	11.315	70.2177	-3.47196	1.20221	-2.88798	0.00387727	0.0205613	Translation, ribosomal structure and biogenesis
IHMA87_05199	IHMA87_RS26600	PA4724.1		hypothetical protein	112.507	97.6179	737.414	1866.97	703.628	3.47128	0.962056	3.60819	0.000308338	0.00329345	Function unknown
IHMA87_00332	IHMA87_RS01760	PA0355	pfpI	type 1 glutamine amidotransferase	95.087	89.6114	7.84483	5.65749	49.5502	-3.47098	1.28079	-2.71003	0.00672763	0.030486	General function prediction only
IHMA87_04468	IHMA87_RS22910	PA0787		AAA family ATPase	103.187	81.1429	7.84483	5.65749	49.458	-3.46572	1.28537	-2.69628	0.00701187	0.031408	General function prediction only
IHMA87_00935	IHMA87_RS04815	PA3992		lytic murein transglycosylase	358.823	452.368	31.3793	33.9449	219.129	-3.45892	0.988075	-3.50067	0.00046409	0.00437956	Cell wall/membrane/envelope biogenesis
IHMA87_04673	IHMA87_RS23940	PA4358		Fe(2+) transporter permease subunit FeoB	447.031	485.318	62.7586	11.315	251.606	-3.45548	1.13215	-3.05214	0.00227214	0.0138957	Inorganic ion transport and metabolism
IHMA87_03455	IHMA87_RS17770	PA1750		3-deoxy-7-phosphoheptulonate synthase	2.55193	0.923828	7.84483	39.6024	12.7308	3.45369	1.35488	2.54908	0.0108009	0.0426188	Amino acid transport and metabolism
IHMA87_02072	IHMA87_RS10555	PA2893	atuH	long-chain-acyl-CoA synthetase	219.466	127.18	15.6897	11.315	93.4127	-3.45331	1.15138	-2.99929	0.0027061	0.0158136	Secondary metabolites biosynthesis, transport and catabolism
IHMA87_01520	IHMA87_RS07825	PA3421		DUF1329 domain-containing protein	163.545	144.117	23.5345	0	82.7992	-3.45086	1.33833	-2.57848	0.00992368	0.0399137	Function unknown
IHMA87_04589	IHMA87_RS23510	PA4288		helix-turn-helix transcriptional regulator	122.825	133.647	7.84483	11.315	68.9081	-3.45073	1.18948	-2.90103	0.00371934	0.019923	Function unknown
IHMA87_05748	IHMA87_RS29320	PA5263	argH	argininosuccinate lyase	184.959	157.513	15.6897	11.315	92.3692	-3.44961	1.12505	-3.06619	0.00216804	0.0134244	Amino acid transport and metabolism
IHMA87_00718	IHMA87_RS03700	PA4218		RhtX/FptX family siderophore transporter	86.8765	64.822	94.1379	2014.07	564.976	3.44709	1.35009	2.55323	0.0106729	0.042294	Function unknown
IHMA87_04127	IHMA87_RS21165	PA1084	flgI	flagellar basal body P-ring protein FlgI	149.454	106.702	7.84483	11.315	68.829	-3.44454	1.19962	-2.87135	0.00408719	0.0213972	Cell motility
IHMA87_00138	IHMA87_RS00740	PA0136		ABC transporter ATP-binding protein	217.247	114.093	0	22.63	88.4924	-3.44432	1.31793	-2.61344	0.00896352	0.0372331	General function prediction only
IHMA87_04816	IHMA87_RS24640	PA4494	roxS	HAMP domain-containing histidine kinase	46.0456	33.5658	588.362	367.737	258.928	3.44357	0.906082	3.80051	0.0001444	0.00186314	Signal transduction mechanisms
IHMA87_00292	IHMA87_RS01555	PA0313		amino acid ABC transporter permease	237.551	453.292	6691.64	1923.55	2326.51	3.4422	1.05832	3.2525	0.00114394	0.00829557	Amino acid transport and metabolism
IHMA87_04048	IHMA87_RS20750	PA1169		AraC family transcriptional regulator	140.467	110.09	0	16.9725	66.8822	-3.44209	1.30085	-2.64603	0.00814437	0.0349154	Function unknown
IHMA87_03011	IHMA87_RS15430	PA2138		DNA ligase D	5.54767	2.00163	39.2241	56.5749	25.8371	3.43677	1.13835	3.01909	0.00253538	0.0150697	Replication, recombination and repair
IHMA87_00443	IHMA87_RS02315			ATP-dependent zinc protease	159.884	144.117	23.5345	0	81.8839	-3.43534	1.33827	-2.56699	0.0102584	0.0410056
IHMA87_03478	IHMA87_RS17880	PA1689		LTA synthase family protein	74.8935	87.4558	988.448	922.171	518.242	3.43447	0.850953	4.03603	5.43638e-05	0.000881998	Cell wall/membrane/envelope biogenesis
IHMA87_00431	IHMA87_RS02260	PA0452		slipin family protein	231.116	101.621	7.84483	16.9725	89.3886	-3.43405	1.20475	-2.85042	0.00436617	0.0225066	Posttranslational modification, protein turnover, chaperones
IHMA87_00490	IHMA87_RS02560	PA0514	nirL	Lrp/AsnC family transcriptional regulator	184.072	74.3682	7.84483	11.315	69.3999	-3.42991	1.25501	-2.73297	0.00627659	0.029121	Transcription
IHMA87_00927	IHMA87_RS04775	PA4001	sltB1	lytic murein transglycosylase B	159.218	177.837	15.6897	11.315	91.0149	-3.42858	1.12397	-3.05041	0.00228528	0.0139558	Cell wall/membrane/envelope biogenesis
IHMA87_06104	IHMA87_RS31170	PA5556	atpA	F0F1 ATP synthase subunit alpha	1.22049	1.23177	15.6897	16.9725	8.7786	3.42808	1.29892	2.63918	0.0083108	0.0353558	Energy production and conversion
IHMA87_00102	IHMA87_RS00550			DUF4150 domain-containing protein	229.562	202.164	1984.74	3094.65	1377.78	3.42745	0.874059	3.9213	8.80715e-05	0.00128088
IHMA87_05498	IHMA87_RS28060	PA5014	glnE	bifunctional [glutamate--ammonia ligase]-adenylyl-L-tyrosine phosphorylase/[glutamate--ammonia-ligase] adenylyltransferase	489.97	388.778	39.2241	33.9449	237.979	-3.42471	0.976929	-3.50559	0.000455601	0.00432746	Signal transduction mechanisms
IHMA87_00997	IHMA87_RS05135	PA3949		TIGR03862 family flavoprotein	136.473	277.149	15.6897	16.9725	111.571	-3.4245	1.13163	-3.02616	0.00247681	0.0147895	General function prediction only
IHMA87_00280	IHMA87_RS01490	PA0302	spuF	polyamine ABC transporter ATP-binding protein	433.606	344.28	3726.29	5385.93	2472.53	3.42289	0.868553	3.94091	8.11743e-05	0.0011985	Amino acid transport and metabolism
IHMA87_03710	IHMA87_RS19045	PA1455	fliA	RNA polymerase sigma factor FliA	296.689	417.262	3538.02	4831.5	2270.87	3.4227	0.872669	3.92211	8.77773e-05	0.00127979	Transcription
IHMA87_06312	IHMA87_RS32310			DNA methyltransferase	23.6331	31.1022	509.914	158.41	180.765	3.421	1.02924	3.32379	0.000888015	0.00695155
IHMA87_04553	IHMA87_RS23330	PA0692		ShlB/FhaC/HecB family hemolysin secretion/activation protein	128.373	135.495	15.6897	5.65749	71.3037	-3.41714	1.19816	-2.85198	0.00434482	0.0224636	Intracellular trafficking, secretion, and vesicular transport
IHMA87_00836	IHMA87_RS04315	PA4088		aspartate aminotransferase family protein	453.466	442.976	6942.67	3586.85	2856.49	3.41514	0.904201	3.77696	0.000158752	0.00200398	Coenzyme transport and metabolism
IHMA87_01351	IHMA87_RS06950	PA3619		TolB-like translocation protein	142.02	106.086	7.84483	11.315	66.8166	-3.40271	1.19793	-2.84049	0.00450447	0.0229414	Intracellular trafficking, secretion, and vesicular transport
IHMA87_01413	IHMA87_RS07265	PA3560	fruA	PTS fructose transporter subunit IIBC	288.146	253.745	15.6897	28.2875	146.467	-3.40252	1.05076	-3.23816	0.00120303	0.00862983	Carbohydrate transport and metabolism
IHMA87_03723	IHMA87_RS19110	PA1442		flagellar basal body-associated protein FliL	12.8706	17.3988	23.5345	373.394	106.8	3.39889	1.31181	2.591	0.00956977	0.0390013	Cell motility
IHMA87_00321	IHMA87_RS01705	PA0344		DUF3482 domain-containing protein	91.4256	104.085	15.6897	0	52.8	-3.39798	1.36294	-2.49312	0.0126628	0.048173	General function prediction only
IHMA87_00950	IHMA87_RS04895	PA3976	thiE	thiamine phosphate synthase	127.818	51.2725	7.84483	5.65749	48.1483	-3.39524	1.34014	-2.53349	0.0112934	0.0440554	Coenzyme transport and metabolism
IHMA87_01947	IHMA87_RS09955	PA3020		lytic transglycosylase	88.5408	174.604	15.6897	5.65749	71.1229	-3.39055	1.23732	-2.74024	0.0061394	0.0286899	Cell wall/membrane/envelope biogenesis
IHMA87_03558	IHMA87_RS18285	PA1611		response regulator	140.245	118.712	15.6897	5.65749	70.076	-3.39051	1.20108	-2.82289	0.00475927	0.0238454	Transcription
IHMA87_01900	IHMA87_RS09720	PA3047		D-alanyl-D-alanine carboxypeptidase/D-alanyl-D-alanine-endopeptidase	186.513	200.163	2298.53	2098.93	1196.03	3.38956	0.841389	4.02852	5.61283e-05	0.000887101	Cell wall/membrane/envelope biogenesis
IHMA87_03049	IHMA87_RS15635			hypothetical protein	11.6501	2.46354	101.983	73.5474	47.4109	3.38747	1.16437	2.90928	0.00362267	0.0196446
IHMA87_05955	IHMA87_RS30395	PA5423		DUF3299 domain-containing protein	97.6389	161.362	15.6897	5.65749	70.087	-3.3791	1.22101	-2.76745	0.00564962	0.0268968	Function unknown
IHMA87_06299	IHMA87_RS32230			hypothetical protein	98.5266	74.2142	7.84483	5.65749	46.5608	-3.37805	1.28982	-2.61902	0.00881836	0.0368665
IHMA87_01714	IHMA87_RS08785	PA3230		N-acetyltransferase	146.458	110.244	15.6897	5.65749	69.5123	-3.37594	1.20625	-2.79871	0.00513079	0.0250366	Function unknown
IHMA87_03927	IHMA87_RS20130	PA1305		hypothetical protein	64.3529	108.088	7.84483	5.65749	46.4858	-3.36704	1.30439	-2.58132	0.00984232	0.0397235	Function unknown
IHMA87_03526	IHMA87_RS18125	PA1643		tRNA 2-selenouridine(34) synthase MnmH	114.171	104.393	1474.83	984.403	669.449	3.36519	0.871524	3.86127	0.0001128	0.00154294	General function prediction only
IHMA87_03588	IHMA87_RS18425	PA1583	sdhA	succinate dehydrogenase flavoprotein subunit	6.54625	12.9336	94.1379	130.122	60.935	3.36264	0.99704	3.37262	0.000744564	0.00612454	Energy production and conversion
IHMA87_03896	IHMA87_RS19975	PA1334		alkene reductase	65.1296	104.085	7.84483	5.65749	45.6791	-3.34405	1.3015	-2.56938	0.010188	0.0407798	Energy production and conversion
IHMA87_06259	IHMA87_RS31990			hypothetical protein	3.88337	4.46517	70.6034	28.2875	26.8099	3.34073	1.09247	3.05795	0.0022286	0.0137246
IHMA87_05325	IHMA87_RS27200	PA4838		DUF1624 domain-containing protein	149.343	185.536	23.5345	5.65749	91.0177	-3.33444	1.17579	-2.83591	0.0045696	0.0231336	Function unknown
IHMA87_04629	IHMA87_RS23720	PA4327		tetratricopeptide repeat protein	179.301	270.99	15.6897	22.63	122.152	-3.33364	1.07964	-3.08774	0.00201685	0.0126886	Function unknown
IHMA87_06093	IHMA87_RS31110			tail fiber protein	296.024	222.951	0	39.6024	139.644	-3.32935	1.31939	-2.5234	0.0116225	0.0450981
IHMA87_05349	IHMA87_RS27320	PA4861		urea ABC transporter ATP-binding protein UrtD	148.899	98.8496	15.6897	5.65749	67.274	-3.32373	1.2151	-2.73535	0.00623132	0.0289591	General function prediction only
IHMA87_00817	IHMA87_RS04220			DUF692 domain-containing protein	150.564	150.276	7.84483	16.9725	81.4143	-3.32246	1.1468	-2.89716	0.00376552	0.0201104
IHMA87_04149	IHMA87_RS21280	PA1062		GNAT family N-acetyltransferase	111.73	107.164	839.397	1561.47	654.939	3.32168	0.9031	3.67808	0.000234994	0.00270312	Transcription
IHMA87_04219	IHMA87_RS21625	PA1008	bcp	peroxiredoxin	28.4041	32.6419	666.81	67.8899	198.937	3.3147	1.23164	2.69129	0.00711755	0.0317109	Posttranslational modification, protein turnover, chaperones
IHMA87_00249	IHMA87_RS01340			cupin domain-containing protein	342.513	403.097	2188.71	6064.83	2249.79	3.30949	0.977504	3.38565	0.000710104	0.00588576
IHMA87_06021	IHMA87_RS30745	PA5477		DUF2914 domain-containing protein	108.845	134.109	15.6897	5.65749	66.0754	-3.30362	1.20447	-2.74281	0.0060916	0.0285495	Function unknown
IHMA87_02017	IHMA87_RS10305	PA2953		electron transfer flavoprotein-ubiquinone oxidoreductase	2.33002	1.0778	31.3793	11.315	11.5255	3.30074	1.3026	2.53397	0.011278	0.0440248	Energy production and conversion
IHMA87_05639	IHMA87_RS28780	PA5159		HlyD family efflux transporter periplasmic adaptor subunit	448.806	256.824	15.6897	45.2599	191.645	-3.29954	1.08625	-3.03756	0.002385	0.0144438	Defense mechanisms
IHMA87_00671	IHMA87_RS03470	PA4266	fusA1	elongation factor G	3.21765	7.5446	70.6034	50.9174	33.0708	3.29736	1.07854	3.05726	0.00223374	0.0137417	Translation, ribosomal structure and biogenesis
IHMA87_04807	IHMA87_RS24595	PA4485		septal ring lytic transglycosylase RlpA family protein	85.1012	140.73	0	16.9725	60.7009	-3.29668	1.32196	-2.49379	0.0126389	0.0481449	contains C-terminal SPOR domain"
IHMA87_03625	IHMA87_RS18615	PA1549		cadmium-translocating P-type ATPase	1.33144	1.38574	15.6897	16.9725	8.84483	3.29549	1.29351	2.54772	0.0108429	0.0427181	Inorganic ion transport and metabolism
IHMA87_05616	IHMA87_RS28665	PA5139		ABC transporter substrate-binding protein	215.804	253.591	31.3793	11.315	128.022	-3.29338	1.09271	-3.01395	0.00257872	0.0152526	Amino acid transport and metabolism
IHMA87_02181	IHMA87_RS11115			DUF3742 family protein	60.5805	99.6195	1215.95	520.489	474.159	3.27973	0.975175	3.36322	0.000770387	0.00629258
IHMA87_04223	IHMA87_RS21645	PA1004	nadA	quinolinate synthase NadA	76.003	223.259	7.84483	16.9725	81.0197	-3.27652	1.24157	-2.63902	0.00831466	0.0353558	Coenzyme transport and metabolism
IHMA87_00406	IHMA87_RS02125	PA0426	mexB	multidrug efflux RND transporter permease subunit MexB	5.99148	21.556	188.276	118.807	83.6577	3.27555	1.09075	3.00303	0.00267304	0.0156518	Defense mechanisms
IHMA87_03788	IHMA87_RS19425			DUF4123 domain-containing protein	40.0542	61.4346	831.552	277.217	302.564	3.27438	1.01852	3.21484	0.00130519	0.00914887
IHMA87_05179	IHMA87_RS26500	PA4705		ChaN family lipoprotein	142.131	178.145	23.5345	5.65749	87.367	-3.274	1.17724	-2.78108	0.00541785	0.0260486	Function unknown
IHMA87_00643	IHMA87_RS03345	PA0667		peptidoglycan DD-metalloendopeptidase family protein	125.71	94.2305	0	16.9725	59.2283	-3.26779	1.30804	-2.49824	0.0124813	0.047667	Cell wall/membrane/envelope biogenesis
IHMA87_02305	IHMA87_RS11735			sensor domain-containing diguanylate cyclase	131.258	168.291	15.6897	11.315	81.6383	-3.26588	1.13194	-2.88522	0.00391146	0.0206496
IHMA87_01785	IHMA87_RS09140	PA3162	rpsA	30S ribosomal protein S1	2.77383	3.38737	47.069	22.63	18.965	3.26353	1.12915	2.89027	0.00384916	0.0204634	Translation, ribosomal structure and biogenesis
IHMA87_00220	IHMA87_RS01185	PA0230	pcaB	3-carboxy-cis%2Ccis-muconate cycloisomerase	169.426	181.994	7.84483	22.63	95.4737	-3.2579	1.12804	-2.88812	0.00387552	0.0205613	Nucleotide transport and metabolism
IHMA87_05585	IHMA87_RS28515	PA5110	fbp	class 1 fructose-bisphosphatase	1.33144	6.15886	23.5345	62.2324	23.3143	3.25757	1.27022	2.56456	0.0103306	0.0412374	Carbohydrate transport and metabolism
IHMA87_01958	IHMA87_RS10015	PA3009		hypothetical protein	6.10243	8.16048	15.6897	147.095	44.2618	3.25736	1.25045	2.60494	0.00918906	0.037926	Function unknown
IHMA87_02777	IHMA87_RS14205	PA2378		xanthine dehydrogenase family protein molybdopterin-binding subunit	54.811	36.9531	941.379	107.492	285.159	3.25374	1.21693	2.67373	0.00750128	0.0327942	Energy production and conversion
IHMA87_01359	IHMA87_RS06990	PA3611		hypothetical protein	67.3487	43.8818	439.31	724.159	318.675	3.25165	0.918116	3.54166	0.000397623	0.00390394	Function unknown
IHMA87_01437	IHMA87_RS07405	PA3534		molybdopterin oxidoreductase family protein	213.252	160.9	23.5345	11.315	102.25	-3.24931	1.10612	-2.93758	0.0033079	0.0184081	Energy production and conversion
IHMA87_04453	IHMA87_RS22835	PA0801		PepSY domain-containing protein	182.74	114.555	15.6897	11.315	81.0749	-3.24875	1.14755	-2.83103	0.00463985	0.0233877	Function unknown
IHMA87_03309	IHMA87_RS17010	PA1818	ldcA	lysine decarboxylase	137.915	146.581	7.84483	16.9725	77.3283	-3.24657	1.14864	-2.82644	0.00470686	0.0236438	Amino acid transport and metabolism
IHMA87_05950	IHMA87_RS30370	PA5418	soxA	sarcosine oxidase subunit alpha	1025.32	1230.08	10127.7	13034.9	6354.48	3.24452	0.851955	3.80832	0.000139912	0.00182136	General function prediction only
IHMA87_01748	IHMA87_RS08955	PA3196		hypothetical protein	85.3231	69.1332	7.84483	5.65749	41.9896	-3.23044	1.29162	-2.50108	0.0123815	0.0474434	Function unknown
IHMA87_00744	IHMA87_RS03845			transcriptional regulator GcvA	113.394	114.709	15.6897	5.65749	62.3625	-3.2209	1.20237	-2.6788	0.00738866	0.0325615
IHMA87_02493	IHMA87_RS12710	PA2623	icd	NADP-dependent isocitrate dehydrogenase	87.2093	35.8753	1074.74	254.587	363.103	3.21734	1.12661	2.85577	0.00429324	0.0222167	Energy production and conversion
IHMA87_00264		PA0287	gpuP		483.091	561.688	86.2931	11.315	285.597	-3.2112	1.17678	-2.72881	0.00635642	0.0293395	Amino acid transport and metabolism
IHMA87_05489	IHMA87_RS28015	PA5005		carbamoyltransferase	1.33144	2.1556	15.6897	22.63	10.4517	3.2066	1.26106	2.54277	0.0109977	0.0431909	Posttranslational modification, protein turnover, chaperones
IHMA87_04602	IHMA87_RS23575	PA4301	tadB	type 4b pilus Flp biogenesis protein TadB	83.9917	67.5934	7.84483	5.65749	41.2719	-3.20528	1.29267	-2.47957	0.0131541	0.0494932	Intracellular trafficking, secretion, and vesicular transport
IHMA87_04444					58.0286	89.9193	478.534	1029.66	414.036	3.20456	0.956019	3.35199	0.00080234	0.00648994
IHMA87_05877	IHMA87_RS29995	PA5351	rubA1	Rubredoxin-1	45.6018	65.2839	431.465	684.556	306.727	3.20237	0.906198	3.53386	0.000409546	0.00398743	Energy production and conversion
IHMA87_00318	IHMA87_RS01690	PA0340		sulfite exporter TauE/SafE family protein	533.797	644.37	3679.22	8231.65	3272.26	3.19804	0.935441	3.41876	0.000629083	0.00545954	General function prediction only
IHMA87_01482	IHMA87_RS07635	PA3468		mechanosensitive ion channel family protein	103.187	182.456	15.6897	11.315	78.1618	-3.18992	1.1583	-2.75397	0.0058878	0.0278489	Cell wall/membrane/envelope biogenesis
IHMA87_03707	IHMA87_RS19030	PA1458		chemotaxis protein CheA	25.5193	17.5527	376.552	79.2049	124.707	3.18978	1.11521	2.86026	0.00423288	0.0219628	Cell motility
IHMA87_02914	IHMA87_RS14950	PA2215		L-lyxonate dehydratase	13.0925	5.85091	86.2931	107.492	53.1822	3.18704	1.02122	3.12081	0.00180355	0.0116461	General function prediction only
IHMA87_01622	IHMA87_RS08340	PA3315		ABC transporter permease	44.3813	36.3372	258.879	548.777	222.094	3.18383	0.94379	3.37345	0.000742318	0.00611468	Inorganic ion transport and metabolism
IHMA87_01446	IHMA87_RS07450	PA3525	argG	argininosuccinate synthase	161.215	312.1	1310.09	3513.3	1324.18	3.18366	1.01357	3.14103	0.00168355	0.0111194	Amino acid transport and metabolism
IHMA87_04932	IHMA87_RS25210			hypothetical protein	199.161	351.517	31.3793	22.63	151.172	-3.18017	1.05093	-3.02607	0.00247759	0.0147895
IHMA87_05235	IHMA87_RS26775	PA4756	carB	carbamoyl-phosphate synthase large subunit	12.2049	1.84766	109.828	45.2599	42.285	3.17682	1.26327	2.51476	0.0119114	0.0459137	Amino acid transport and metabolism
IHMA87_06276	IHMA87_RS32095			IS66 family insertion sequence element accessory protein TnpB	32.5093	76.2158	219.655	910.856	309.809	3.17367	1.12034	2.83276	0.00461474	0.0233216
IHMA87_00487	IHMA87_RS02545	PA0511	nirJ	heme d1 biosynthesis radical SAM protein NirJ	510.607	376.614	23.5345	62.2324	243.247	-3.17349	1.03208	-3.07486	0.00210601	0.0130801	General function prediction only
IHMA87_05538	IHMA87_RS28270	PA5056	phaC1	class II poly(R)-hydroxyalkanoic acid synthase	305.011	138.728	1639.57	2766.51	1212.46	3.16458	0.962827	3.28676	0.00101347	0.00761669	Lipid transport and metabolism
IHMA87_05393	IHMA87_RS27530	PA4903		MFS transporter	120.939	97.1559	15.6897	5.65749	59.8606	-3.15803	1.20829	-2.61363	0.00895858	0.0372331	Carbohydrate transport and metabolism
IHMA87_05361	IHMA87_RS27375	PA4872		oxaloacetate decarboxylase	177.747	313.024	698.19	4418.5	1401.87	3.15742	1.16363	2.71343	0.00665916	0.0302463	Carbohydrate transport and metabolism
IHMA87_05151	IHMA87_RS26370	PA4685		chromosome partitioning protein	10.7625	4.46517	86.2931	67.8899	42.3527	3.15426	1.05317	2.99501	0.00274436	0.0160051	Function unknown
IHMA87_01230	IHMA87_RS06355	PA3724	lasB	peptidase M4 family protein	327.867	308.867	23.5345	39.6024	174.968	-3.15275	1.00468	-3.13806	0.0017007	0.0112073	Amino acid transport and metabolism
IHMA87_01215	IHMA87_RS06280	PA3739		sodium:proton antiporter	162.769	296.087	1921.98	2517.58	1224.61	3.14621	0.906336	3.47135	0.000517853	0.0047249	Inorganic ion transport and metabolism
IHMA87_01481	IHMA87_RS07630	PA3469		dihydrofolate reductase	67.3487	57.4313	266.724	973.088	341.148	3.14137	1.04075	3.01838	0.00254132	0.0150773	Coenzyme transport and metabolism
IHMA87_05613	IHMA87_RS28650	PA5136		hypothetical protein	462.232	444.054	78.4483	11.315	249.012	-3.141	1.16228	-2.70245	0.00688297	0.030987	Function unknown
IHMA87_04868	IHMA87_RS24915			type II secretion system F family protein	7128.09	8649.8	62185.9	88460.5	41606.1	3.14019	0.861991	3.64296	0.000269526	0.00297234
IHMA87_01013	IHMA87_RS05230	PA3932		Fis family transcriptional regulator	193.725	216.176	1843.53	2042.35	1073.95	3.13541	0.843662	3.71643	0.000202059	0.00241477	Signal transduction mechanisms
IHMA87_05835	IHMA87_RS29785	PA5310		phospholipase D family protein	514.491	504.872	54.9138	50.9174	281.299	-3.13223	0.934873	-3.35044	0.000806838	0.00649032	Lipid transport and metabolism
IHMA87_05210	IHMA87_RS26645	PA4733	acsB	acetate--CoA ligase	823.94	813.431	4110.69	11784.6	4383.15	3.12753	0.980923	3.18835	0.00143086	0.00984054	Lipid transport and metabolism
IHMA87_00390	IHMA87_RS02050	PA0411	pilJ	chemotaxis protein	28638.7	31070.2	211748	354623	156520	3.12625	0.879184	3.55585	0.000376755	0.00374955	Cell motility
IHMA87_01402	IHMA87_RS07210	PA3570	mmsA	CoA-acylating methylmalonate-semialdehyde dehydrogenase	193.725	357.83	651.121	5035.17	1559.46	3.12573	1.2024	2.59958	0.00933385	0.0383076	Energy production and conversion
IHMA87_01521	IHMA87_RS07830	PA3420		hypothetical protein	132.145	269.296	23.5345	16.9725	110.487	-3.12079	1.10814	-2.81623	0.00485907	0.0241504	Transcription
IHMA87_05943	IHMA87_RS30335	PA5411	gbcB	glycine-betaine demethylase subunit GbcB	139.579	74.6761	15.6897	5.65749	58.9006	-3.11835	1.23803	-2.5188	0.0117754	0.0455398	Energy production and conversion
IHMA87_00099	IHMA87_RS00535	PA0096		hypothetical protein	180.854	193.85	7.84483	28.2875	102.709	-3.11571	1.12341	-2.77343	0.00554689	0.0265159	Function unknown
IHMA87_03811	IHMA87_RS19545	PA2685		type VI secretion system tip protein VgrG	234.777	163.21	902.155	2964.52	1066.17	3.11481	1.02392	3.04205	0.00234969	0.0142893	Function unknown
IHMA87_03722	IHMA87_RS19105	PA1443	fliM	flagellar motor switch protein FliM	175.75	149.044	15.6897	16.9725	89.3641	-3.11481	1.08941	-2.85916	0.00424765	0.0220198	Cell motility
IHMA87_05747	IHMA87_RS29315	PA5262	algZ	sensor histidine kinase	2775.94	2749.16	282.414	311.162	1529.67	-3.10561	0.856302	-3.62676	0.000286996	0.00312269	Signal transduction mechanisms
IHMA87_00781	IHMA87_RS04035	PA4140		FAD-binding protein	397.324	415.723	3694.91	3835.78	2085.93	3.10457	0.837376	3.7075	0.000209316	0.00247422	Energy production and conversion
IHMA87_00191	IHMA87_RS01035			amidase	363.816	276.995	54.9138	11.315	176.76	-3.10453	1.12681	-2.75514	0.00586664	0.0277713
IHMA87_02691	IHMA87_RS13750			hypothetical protein	2.77383	4.15723	47.069	22.63	19.1575	3.10265	1.13684	2.72918	0.00634912	0.0293395
IHMA87_01865	IHMA87_RS09540	PA3083	pepN	aminopeptidase N	202.49	331.962	39.2241	16.9725	147.662	-3.09343	1.07141	-2.88726	0.00388616	0.0205649	Amino acid transport and metabolism
IHMA87_04176	IHMA87_RS21415	PA1035		hypothetical protein	4.9929	20.1703	62.7586	186.697	68.6547	3.09189	1.18091	2.61822	0.00883898	0.0368743	Function unknown
IHMA87_00013	IHMA87_RS00065			hypothetical protein	115.613	117.942	2157.33	209.327	650.053	3.08723	1.23325	2.50333	0.0123032	0.0472054
IHMA87_02178	IHMA87_RS11095			relaxase	107.07	99.1576	15.6897	5.65749	56.8937	-3.08468	1.20622	-2.55731	0.0105486	0.0419565
IHMA87_06079	IHMA87_RS31040	PA5535		GTP-binding protein	197.608	276.533	39.2241	11.315	131.17	-3.07278	1.10836	-2.77236	0.0055652	0.0265599	General function prediction only
IHMA87_01646	IHMA87_RS08450	PA3296	phoA	alkaline phosphatase	161.437	152.124	15.6897	16.9725	86.5557	-3.06774	1.08753	-2.82082	0.00479004	0.023979	Inorganic ion transport and metabolism
IHMA87_03605	IHMA87_RS18510	PA1567		FAD-dependent oxidoreductase	105.849	86.8399	7.84483	11.315	52.9623	-3.06377	1.20183	-2.54926	0.0107951	0.0426188	Amino acid transport and metabolism
IHMA87_05779	IHMA87_RS29480			hypothetical protein	666.608	867.937	6675.95	7100.15	3827.66	3.05805	0.848545	3.60388	0.000313507	0.00333037
IHMA87_00727	IHMA87_RS03755	PA4208	opmD	TolC family protein	205.375	188.307	31.3793	11.315	109.094	-3.05461	1.09383	-2.79258	0.00522901	0.0253256	Cell wall/membrane/envelope biogenesis
IHMA87_01011	IHMA87_RS05220	PA3934		oligopeptide transporter%2C OPT family	104.962	209.247	15.6897	16.9725	86.7178	-3.05252	1.13474	-2.69005	0.00714404	0.0317804	Function unknown
IHMA87_01824	IHMA87_RS09335	PA3121	leuC	3-isopropylmalate dehydratase large subunit	30.2903	9.85417	62.7586	322.477	106.345	3.0353	1.20247	2.52422	0.0115954	0.0450231	Amino acid transport and metabolism
IHMA87_00246	IHMA87_RS01325	PA0267		response regulator	96.8623	173.218	23.5345	5.65749	74.818	-3.03029	1.20705	-2.51049	0.0120563	0.0463614	Signal transduction mechanisms
IHMA87_03003	IHMA87_RS15390	PA2144	glgP	glycogen/starch/alpha-glucan phosphorylase	90.0941	97.4639	7.84483	11.315	51.6795	-3.02856	1.19962	-2.5246	0.0115829	0.0450045	Carbohydrate transport and metabolism
IHMA87_05021	IHMA87_RS25700	PA4560	ileS	isoleucine--tRNA ligase	2.21907	2.77149	31.3793	16.9725	13.3356	3.02806	1.19423	2.53557	0.0112265	0.0438534	Translation, ribosomal structure and biogenesis
IHMA87_05262	IHMA87_RS26910	PA4781		two-component system response regulator	108.623	79.1413	415.776	1289.91	473.362	3.0273	1.01311	2.98814	0.00280685	0.0162396	Transcription
IHMA87_05564	IHMA87_RS28405	PA5082		amino acid ABC transporter substrate-binding protein	473.882	501.177	2235.78	6517.43	2432.07	3.01865	0.985321	3.06362	0.00218677	0.0135241	Amino acid transport and metabolism
IHMA87_00260	IHMA87_RS01395	PA0283	sbp	sulfate ABC transporter substrate-binding protein	355.051	535.513	4189.14	3603.82	2170.88	3.01684	0.869259	3.47059	0.000519318	0.0047249	Inorganic ion transport and metabolism
IHMA87_01931	IHMA87_RS09875			thioesterase	56.3643	40.9564	298.103	560.092	238.879	3.01264	0.930601	3.23731	0.00120663	0.00863609
IHMA87_00071	IHMA87_RS00400	PA0069		PA0069 family radical SAM protein	373.58	430.658	62.7586	28.2875	223.821	-3.00982	1.00147	-3.0054	0.00265232	0.0155774	Replication, recombination and repair
IHMA87_04763	IHMA87_RS24380	PA4442	cysN	sulfate adenylyltransferase subunit CysN	146.569	92.0749	7.84483	16.9725	65.8654	-3.0012	1.17448	-2.55533	0.0106087	0.0421455	Inorganic ion transport and metabolism
IHMA87_04965	IHMA87_RS25395			hypothetical protein	108.623	137.65	15.6897	11.315	68.3196	-3.00015	1.13642	-2.63999	0.00829091	0.0353558
IHMA87_03540	IHMA87_RS18195	PA1629		enoyl-CoA hydratase	3.3286	2.77149	15.6897	39.6024	15.348	2.98889	1.18314	2.52623	0.0115293	0.044826	Lipid transport and metabolism
IHMA87_00441	IHMA87_RS02305	PA0460		DUF2780 domain-containing protein	53.4795	91.305	321.638	956.116	355.635	2.98452	1.02488	2.91208	0.00359029	0.0195141	Function unknown
IHMA87_02151	IHMA87_RS10945			DUF4102 domain-containing protein	147.346	179.685	31.3793	5.65749	91.0169	-2.98041	1.17815	-2.52975	0.0114145	0.0444387
IHMA87_04099	IHMA87_RS21025	PA1106		hypothetical protein	64.3529	33.2578	172.586	701.529	242.931	2.97979	1.09829	2.71312	0.00666538	0.030251	Function unknown
IHMA87_03910	IHMA87_RS20040	PA1322		TonB-dependent siderophore receptor	153.892	140.114	15.6897	16.9725	81.6671	-2.97965	1.08961	-2.73459	0.00624572	0.0290008	Inorganic ion transport and metabolism
IHMA87_00652	IHMA87_RS03390	PA4278		SPOR domain-containing protein	179.079	104.393	1208.1	1205.05	674.155	2.97284	0.890102	3.33989	0.000838116	0.00666834	Function unknown
IHMA87_01721	IHMA87_RS08820	PA3223	azoR3	FMN-dependent NADH-azoreductase	111.73	62.2044	753.103	729.816	414.214	2.97134	0.902633	3.29186	0.000995271	0.00753317	Lipid transport and metabolism
IHMA87_00808	IHMA87_RS04170	PA4113		sugar transporter	272.169	329.345	15.6897	50.9174	167.03	-2.96754	1.06695	-2.78134	0.00541354	0.0260486	Carbohydrate transport and metabolism
IHMA87_02953	IHMA87_RS15140			low affinity iron permease family protein	32.0655	35.2594	313.793	254.587	158.926	2.96309	0.879455	3.36923	0.000753788	0.00617428
IHMA87_00928	IHMA87_RS04780	PA4000		septal ring lytic transglycosylase RlpA family protein	225.457	210.325	39.2241	11.315	121.58	-2.963	1.09867	-2.6969	0.00699891	0.031374	Cell cycle control, cell division, chromosome partitioning
IHMA87_05829	IHMA87_RS29755	PA5304	dadA	D-amino acid dehydrogenase	107.514	129.952	15.6897	11.315	66.1176	-2.95155	1.13536	-2.59965	0.00933179	0.0383076	Amino acid transport and metabolism
IHMA87_00214	IHMA87_RS01155	PA0224	ergA	aldolase	355.495	368.608	62.7586	22.63	202.373	-2.94877	1.03168	-2.85823	0.00426014	0.022065	Carbohydrate transport and metabolism
IHMA87_00167	IHMA87_RS00895	PA0166		purine permease	246.427	202.01	23.5345	28.2875	125.065	-2.9473	1.02155	-2.88513	0.00391252	0.0206496	Nucleotide transport and metabolism
IHMA87_05700	IHMA87_RS29085	PA5217		extracellular solute-binding protein	304.678	373.843	62.7586	16.9725	189.563	-2.94189	1.0791	-2.72624	0.00640613	0.0294918	Inorganic ion transport and metabolism
IHMA87_00403	IHMA87_RS02110	PA0423	pasP	YceI family protein	29.0698	47.4232	368.707	271.56	179.19	2.94098	0.916836	3.20775	0.00133779	0.00932135	Function unknown
IHMA87_01918	IHMA87_RS09810			amino acid adenylation domain-containing protein	302.903	470.383	1710.17	4871.1	1838.64	2.94067	1.00055	2.93906	0.00329213	0.0183554
IHMA87_05789	IHMA87_RS29540			WYL domain-containing protein	165.542	262.829	1670.95	1872.63	992.987	2.93665	0.877828	3.34536	0.000821773	0.00657418
IHMA87_04321	IHMA87_RS22165	PA0917	kup	potassium transporter Kup	134.254	140.884	7.84483	22.63	76.403	-2.92566	1.13364	-2.58076	0.00985824	0.0397602	Inorganic ion transport and metabolism
IHMA87_01639	IHMA87_RS08410	PA3303		MFS transporter	76.8907	159.052	15.6897	11.315	65.7369	-2.92377	1.18056	-2.4766	0.0132641	0.0497789	Carbohydrate transport and metabolism
IHMA87_05786	IHMA87_RS29515			DEAD/DEAH box helicase	1430.97	1495.37	8911.72	15065.9	6725.99	2.92252	0.880657	3.31857	0.000904808	0.0070546
IHMA87_05562	IHMA87_RS28395	PA5080		prolyl aminopeptidase	200.493	341.201	23.5345	39.6024	151.208	-2.92073	1.03974	-2.80911	0.00496787	0.024479	General function prediction only
IHMA87_04634	IHMA87_RS23745			GGDEF domain-containing protein	132.922	197.545	15.6897	22.63	92.1968	-2.91188	1.08396	-2.68632	0.00722432	0.0320641
IHMA87_04105	IHMA87_RS21055	PA1100	fliE	flagellar hook-basal body complex protein FliE	179.855	359.215	23.5345	39.6024	150.552	-2.90786	1.06016	-2.74285	0.00609088	0.0285495	Cell motility
IHMA87_01994	IHMA87_RS10195	PA2975	rluC	23S rRNA pseudouridine(955/2504/2580) synthase RluC	15.4225	9.85417	164.741	50.9174	60.2339	2.90649	1.07556	2.70231	0.006886	0.030987	Translation, ribosomal structure and biogenesis
IHMA87_05648	IHMA87_RS28825	PA5167		TRAP transporter substrate-binding protein	121.716	149.198	7.84483	22.63	75.3472	-2.90336	1.13819	-2.55085	0.010746	0.0425462	Carbohydrate transport and metabolism
IHMA87_05015	IHMA87_RS25670	PA4554	pilY1	type 4a pilus biogenesis protein PilY1	8611.87	10114.2	902.155	1425.69	5263.48	-2.89687	0.877893	-3.2998	0.000967549	0.00738579	Cell motility
IHMA87_04036	IHMA87_RS20690	PA1181		diguanylate cyclase	201.047	181.686	23.5345	22.63	107.225	-2.89337	1.03391	-2.79848	0.00513439	0.0250366	Signal transduction mechanisms
IHMA87_01301	IHMA87_RS06705	PA3667		cysteine desulfurase	149.676	125.641	15.6897	16.9725	76.9947	-2.88919	1.09363	-2.64183	0.00824588	0.0352307	Amino acid transport and metabolism
IHMA87_03438	IHMA87_RS17680	PA1767		hypothetical protein	30.845	40.3405	251.034	316.819	159.76	2.88436	0.891085	3.2369	0.00120834	0.00863609	Function unknown
IHMA87_03359	IHMA87_RS17260			terminase small subunit	3.88337	5.08106	47.069	28.2875	21.0802	2.88115	1.0918	2.6389	0.00831758	0.0353558
IHMA87_03987	IHMA87_RS20435	PA1246	aprD	type I secretion system permease/ATPase	148.788	166.289	7.84483	28.2875	87.8025	-2.88001	1.12802	-2.55316	0.010675	0.042294	General function prediction only
IHMA87_01392	IHMA87_RS07165	PA3579		glycerol kinase GlpK	160.106	104.239	7.84483	22.63	73.7048	-2.86577	1.15328	-2.48489	0.0129593	0.0488866	Energy production and conversion
IHMA87_00305	IHMA87_RS01625			CatB-related O-acetyltransferase	106.737	189.539	462.845	1974.46	683.396	2.86482	1.09242	2.62246	0.00872967	0.036548
IHMA87_00091	IHMA87_RS00500	PA0089		type VI secretion system baseplate subunit TssG	356.049	201.703	47.069	22.63	156.863	-2.85918	1.05172	-2.71856	0.00655664	0.0299842	Function unknown
IHMA87_01289	IHMA87_RS06645	PA3679		cytochrome P450	117.832	158.898	1168.88	990.061	608.918	2.85837	0.863916	3.30862	0.000937561	0.00722306	Secondary metabolites biosynthesis, transport and catabolism
IHMA87_00800	IHMA87_RS04130	PA4121		4-hydroxyphenylacetate isomerase	97.0842	137.65	415.776	1470.95	530.364	2.85093	1.04028	2.74053	0.006134	0.0286876	Secondary metabolites biosynthesis, transport and catabolism
IHMA87_04649	IHMA87_RS23820			NAD-dependent succinate-semialdehyde dehydrogenase	203.267	114.401	1129.66	1346.48	698.451	2.8482	0.899898	3.16503	0.00155067	0.0104429
IHMA87_02379	IHMA87_RS12120			LLM class oxidoreductase	53.4795	81.9128	502.069	548.777	296.559	2.84653	0.885311	3.21529	0.00130312	0.00914533
IHMA87_02534	IHMA87_RS12925			formylglycine-generating enzyme family protein	254.527	350.131	1718.02	2987.15	1327.46	2.84544	0.902616	3.15243	0.00161916	0.0107796
IHMA87_05880	IHMA87_RS30010	PA5354	glcE	glycolate oxidase subunit GlcE	307.341	302.246	31.3793	45.2599	171.556	-2.84187	0.977606	-2.90697	0.00364953	0.0196892	Energy production and conversion
IHMA87_05196	IHMA87_RS26585	PA4722		pyridoxal phosphate-dependent aminotransferase	181.52	307.173	39.2241	22.63	137.637	-2.84064	1.04498	-2.71838	0.00656033	0.0299842	Amino acid transport and metabolism
IHMA87_05649	IHMA87_RS28830	PA5168		TRAP transporter small permease	664.278	797.88	62.7586	124.465	412.345	-2.82617	0.951986	-2.9687	0.00299059	0.0170323	Carbohydrate transport and metabolism
IHMA87_06052	IHMA87_RS30900	PA5508		glutamine synthetase	606.804	506.566	117.672	22.63	313.418	-2.82464	1.11567	-2.5318	0.0113479	0.0442388	Amino acid transport and metabolism
IHMA87_05057	IHMA87_RS25890	PA4597	oprJ	efflux transporter outer membrane subunit	148.345	230.033	31.3793	16.9725	106.682	-2.82448	1.06981	-2.64017	0.00828638	0.0353558	Cell wall/membrane/envelope biogenesis
IHMA87_06062	IHMA87_RS30955	PA5518		Kef family K(+) transporter	187.178	160.284	7.84483	33.9449	97.3131	-2.81604	1.13088	-2.49014	0.0127692	0.0483258	Inorganic ion transport and metabolism
IHMA87_03713	IHMA87_RS19060	PA1452	flhA	flagellar biosynthesis protein FlhA	212.476	379.386	54.9138	22.63	167.351	-2.7936	1.05954	-2.63662	0.00837361	0.0355163	Intracellular trafficking, secretion, and vesicular transport
IHMA87_04661	IHMA87_RS23880	PA4346		hypothetical protein	88.8736	40.8024	305.948	684.556	280.045	2.7907	1.01048	2.76177	0.00574887	0.0272802	Function unknown
IHMA87_01425	IHMA87_RS07330	PA3540	algD	UDP-glucose/GDP-mannose dehydrogenase family protein	147.901	196.929	15.6897	28.2875	97.2018	-2.78158	1.06619	-2.6089	0.00908348	0.0376242	Cell wall/membrane/envelope biogenesis
IHMA87_05406	IHMA87_RS27595	PA4917		nicotinate-nicotinamide nucleotide adenylyltransferase	56.6972	24.1735	431.465	186.697	174.758	2.77868	1.03386	2.68767	0.00719517	0.0319591	Coenzyme transport and metabolism
IHMA87_04960					13.9801	5.08106	78.4483	67.8899	41.3498	2.77139	1.07466	2.57886	0.00991262	0.0398967
IHMA87_01374	IHMA87_RS07065	PA3596		bifunctional transcriptional activator/DNA repair protein Ada	146.569	100.081	784.483	1018.35	512.37	2.76411	0.881054	3.13727	0.00170527	0.0112121	Replication, recombination and repair
IHMA87_01341	IHMA87_RS06900	PA3628		S-formylglutathione hydrolase	142.686	165.365	517.759	1799.08	656.223	2.76404	1.02643	2.69287	0.00708399	0.0316338	General function prediction only
IHMA87_05368	IHMA87_RS27410	PA4879		AsmA family protein	207.261	177.067	15.6897	33.9449	108.491	-2.76386	1.05583	-2.61772	0.00885186	0.0368743	Cell wall/membrane/envelope biogenesis
IHMA87_01857	IHMA87_RS09500	PA3091		hypothetical protein	135.696	159.514	15.6897	22.63	83.3825	-2.76238	1.0718	-2.57733	0.00995671	0.040019	Function unknown
IHMA87_00281	IHMA87_RS01495	PA0303	spuG	ABC transporter permease subunit	157.221	148.274	407.931	1917.89	657.829	2.76166	1.08628	2.54232	0.0110121	0.0432184	Amino acid transport and metabolism
IHMA87_04519	IHMA87_RS23160			hypothetical protein	92.5351	106.702	517.759	939.143	414.035	2.7595	0.905623	3.04708	0.00231079	0.0140821
IHMA87_02986	IHMA87_RS15310	PA2159		CBS domain-containing protein	184.183	224.028	2173.02	842.966	856.049	2.75487	0.966634	2.84996	0.00437242	0.0225066	General function prediction only
IHMA87_00148	IHMA87_RS00795	PA0146		BMP family ABC transporter substrate-binding protein	455.796	511.801	4353.88	2653.36	1993.71	2.75087	0.879595	3.12743	0.0017634	0.0114552	General function prediction only
IHMA87_05650	IHMA87_RS28835	PA5169		TRAP transporter large permease	376.132	258.364	1631.72	2975.84	1310.51	2.74622	0.915414	2.99998	0.00269999	0.0157937	Carbohydrate transport and metabolism
IHMA87_00283	IHMA87_RS01505	PA0305		penicillin acylase family protein	716.537	726.591	4196.98	6172.32	2953.11	2.74479	0.861605	3.18567	0.00144417	0.00990872	General function prediction only
IHMA87_01065	IHMA87_RS05510	PA3878	narX	nitrate/nitrite sensor histidine kinase	216.914	275.301	39.2241	28.2875	139.932	-2.73836	0.998095	-2.74358	0.00607723	0.0285366	Signal transduction mechanisms
IHMA87_00821	IHMA87_RS04240			HAMP domain-containing histidine kinase	149.565	162.286	31.3793	11.315	88.6363	-2.737	1.09842	-2.49176	0.0127113	0.0482342
IHMA87_05386	IHMA87_RS27500	PA4897		TonB-dependent receptor	905.046	942.921	5711.03	7462.23	3755.31	2.73682	0.848494	3.2255	0.00125753	0.00887883	Inorganic ion transport and metabolism
IHMA87_03434	IHMA87_RS17655	PA1771	estX	alpha/beta fold hydrolase	18.4183	14.3193	196.121	50.9174	69.9439	2.73675	1.0863	2.51932	0.011758	0.0455028	General function prediction only
IHMA87_00422	IHMA87_RS02205	PA0441	dht	dihydropyrimidinase	361.042	210.017	3239.91	950.458	1190.36	2.72245	1.04521	2.6047	0.00919537	0.037926	Nucleotide transport and metabolism
IHMA87_01016	IHMA87_RS05245	PA3929	cioB	cytochrome d ubiquinol oxidase subunit II	301.016	351.979	47.069	45.2599	186.331	-2.69961	0.953153	-2.83229	0.00462153	0.0233218	Energy production and conversion
IHMA87_05799	IHMA87_RS29595			DUF4194 domain-containing protein	302.126	301.168	62.7586	22.63	172.171	-2.69869	1.03349	-2.61123	0.00902178	0.0374218
IHMA87_04434	IHMA87_RS22735	PA0825		TM2 domain-containing protein	19.1949	8.77637	125.517	73.5474	56.759	2.67724	1.03261	2.59268	0.00952305	0.0388653	Function unknown
IHMA87_00166	IHMA87_RS00890	PA0165		hypothetical protein	938.554	932.913	6048.36	6698.47	3654.57	2.67587	0.837362	3.19559	0.00139546	0.00961978	Cell wall/membrane/envelope biogenesis
IHMA87_05959	IHMA87_RS30420	PA5427	adhA	alcohol dehydrogenase AdhP	322.209	251.589	23.5345	56.5749	163.477	-2.67289	1.02584	-2.60557	0.00917222	0.0378841	General function prediction only
IHMA87_05032	IHMA87_RS25755	PA4571		c-type cytochrome	367.477	432.198	1106.12	4565.59	1617.85	2.67285	1.05971	2.52226	0.0116605	0.0452155	Energy production and conversion
IHMA87_05847	IHMA87_RS29845	PA5322	algC	phosphomannomutase/phosphoglucomutase	1047.95	786.948	2510.34	10404.1	3687.34	2.66059	1.06436	2.49971	0.0124295	0.0475961	Signal transduction mechanisms
IHMA87_05517	IHMA87_RS28165	PA5036	gltB	glutamate synthase large subunit	1042.3	1149.7	7076.03	7660.24	4232.07	2.65747	0.838127	3.17072	0.00152062	0.010288	Amino acid transport and metabolism
IHMA87_01588	IHMA87_RS08170	PA3360		HlyD family secretion protein	238.217	181.532	925.69	1940.52	821.489	2.65715	0.932029	2.85093	0.00435916	0.0224979	Defense mechanisms
IHMA87_05080	IHMA87_RS26005	PA4619		cytochrome c	387.338	248.818	70.6034	22.63	182.347	-2.64029	1.0653	-2.47846	0.0131951	0.0496155	Energy production and conversion
IHMA87_01025	IHMA87_RS05295	PA3920		copper-translocating P-type ATPase	304.456	183.996	31.3793	39.6024	139.858	-2.63655	1.01354	-2.60132	0.00928658	0.0381942	Inorganic ion transport and metabolism
IHMA87_00302	IHMA87_RS01600	PA0322		APC family permease	508.388	614.654	70.6034	96.1773	322.456	-2.63414	0.920145	-2.86275	0.00419988	0.0218387	Amino acid transport and metabolism
IHMA87_04836	IHMA87_RS24745			TonB-dependent siderophore receptor	525.475	477.619	2988.88	3649.08	1910.26	2.63382	0.845819	3.11393	0.00184616	0.0118447
IHMA87_04935	IHMA87_RS25235			Rha family transcriptional regulator	81.9945	62.9743	321.638	644.954	277.89	2.62515	0.934035	2.81055	0.00494574	0.0244437
IHMA87_04968	IHMA87_RS25410			type IV conjugative transfer system coupling protein TraD	612.684	595.253	3192.84	4712.69	2278.37	2.61461	0.862723	3.03065	0.00244032	0.0146538
IHMA87_01455	IHMA87_RS07495	PA3516		adenylosuccinate lyase family protein	358.934	374.612	1278.71	3530.27	1385.63	2.58946	0.974891	2.65616	0.00790372	0.0341441	Nucleotide transport and metabolism
IHMA87_02128	IHMA87_RS10830	PA2839		dioxygenase	129.815	150.584	823.707	967.431	517.884	2.58305	0.854065	3.02442	0.00249112	0.014855	Function unknown
IHMA87_05073	IHMA87_RS25970			catalase	268.174	437.125	3436.03	1176.76	1329.52	2.57533	1.0103	2.54908	0.0108006	0.0426188
IHMA87_06044	IHMA87_RS30860	PA5500	znuC	zinc ABC transporter ATP-binding protein ZnuC	269.506	248.51	47.069	33.9449	149.757	-2.56407	0.973394	-2.63415	0.00843471	0.03562	Inorganic ion transport and metabolism
IHMA87_00092	IHMA87_RS00505	PA0090	clpV1	type VI secretion system ATPase TssH	264.291	309.483	31.3793	56.5749	165.432	-2.56263	0.986342	-2.59811	0.0093738	0.0384444	Posttranslational modification, protein turnover, chaperones
IHMA87_05462	IHMA87_RS27880	PA4970		DUF1249 domain-containing protein	1413.77	1395.6	5616.9	12141	5141.81	2.55172	0.92388	2.76196	0.00574561	0.0272802	Function unknown
IHMA87_00612	IHMA87_RS03190	PA0620		phage tail fiber protein	394.661	597.717	78.4483	79.2049	287.508	-2.543	0.932935	-2.72581	0.00641447	0.0294918	General function prediction only
IHMA87_05718	IHMA87_RS29175	PA5235	glpT	glycerol-3-phosphate transporter	432.607	388.316	39.2241	90.5198	237.667	-2.52109	0.986999	-2.5543	0.0106401	0.0422417	Carbohydrate transport and metabolism
IHMA87_05692	IHMA87_RS29045	PA5209		inorganic triphosphatase	825.049	914.744	4887.33	5589.6	3054.18	2.50335	0.841039	2.9765	0.00291563	0.0167681	Function unknown
IHMA87_01183	IHMA87_RS06110	PA3771		response regulator transcription factor	182.074	228.032	839.397	1601.07	712.643	2.47152	0.913388	2.70588	0.00681238	0.0307744	Transcription
IHMA87_00618	IHMA87_RS03215	PA0625		phage tail length tape measure protein	267.952	196.006	31.3793	45.2599	135.149	-2.46251	0.993847	-2.47775	0.0132212	0.0496566	Function unknown
IHMA87_05189	IHMA87_RS26550	PA4715		alanine transaminase	297.799	331.654	39.2241	67.8899	184.142	-2.42694	0.966498	-2.51107	0.0120366	0.0463614	Amino acid transport and metabolism
IHMA87_04650	IHMA87_RS23825			aldo/keto reductase	254.749	336.12	62.7586	39.6024	173.307	-2.4255	0.97097	-2.49802	0.0124889	0.047667
IHMA87_00103					447.364	591.25	2243.62	3558.56	1710.2	2.38965	0.885051	2.70001	0.00693373	0.0311537
IHMA87_00760	IHMA87_RS03935			cyclase family protein	132.367	164.595	1059.05	599.694	488.927	2.38397	0.903269	2.63926	0.00830863	0.0353558
IHMA87_04186	IHMA87_RS21460	PA1027		aldehyde dehydrogenase family protein	218.134	152.432	925.69	1125.84	605.524	2.37986	0.872167	2.72868	0.0063589	0.0293395	Energy production and conversion
IHMA87_05074	IHMA87_RS25975	PA4614	mscL	large-conductance mechanosensitive channel protein MscL	253.861	303.94	54.9138	45.2599	164.494	-2.37415	0.952279	-2.49312	0.0126626	0.048173	Cell wall/membrane/envelope biogenesis
IHMA87_06018	IHMA87_RS30725	PA5475		GNAT family N-acetyltransferase	249.201	263.907	47.069	45.2599	151.359	-2.36721	0.952921	-2.48416	0.0129857	0.0489229	Transcription
IHMA87_00387	IHMA87_RS02035	PA0408	pilG	response regulator	2019.57	1971.45	11924.1	9832.72	6436.97	2.36437	0.841596	2.80939	0.00496356	0.024479	Signal transduction mechanisms
IHMA87_06133	IHMA87_RS31325			prepilin-type N-terminal cleavage/methylation domain-containing protein	40.9418	41.8802	227.5	226.3	134.155	2.36392	0.878275	2.69155	0.00711214	0.0317109
IHMA87_05012	IHMA87_RS25655	PA4551	pilV	type IV pilus modification protein PilV	1278.74	1747.11	243.19	311.162	895.051	-2.35599	0.882524	-2.6696	0.00759406	0.0330265	Intracellular trafficking, secretion, and vesicular transport
IHMA87_06090	IHMA87_RS31095	PA5546		class I SAM-dependent methyltransferase	630.992	1005.43	109.828	186.697	483.237	-2.35411	0.942364	-2.49809	0.0124863	0.047667	Cell wall/membrane/envelope biogenesis
IHMA87_05953	IHMA87_RS30385	PA5421	fdhA	formaldehyde dehydrogenase%2C glutathione-independent	351.833	564.151	94.1379	73.5474	270.917	-2.3491	0.943034	-2.491	0.0127384	0.04827	Amino acid transport and metabolism
IHMA87_05726	IHMA87_RS29210	PA5242	ppk	polyphosphate kinase 1	1822.08	1709.39	360.862	299.847	1048.04	-2.33426	0.859575	-2.71559	0.00661572	0.0300747	Inorganic ion transport and metabolism
IHMA87_00392	IHMA87_RS02060	PA0413	chpA	response regulator	10818.4	10702.1	35544.9	79663.1	34182.1	2.32027	0.930228	2.49431	0.0126204	0.0481374	Cell motility
IHMA87_05903	IHMA87_RS30125	PA5372	betA	choline dehydrogenase	467.89	686.866	3530.17	2506.27	1797.8	2.2977	0.88112	2.60771	0.00911513	0.0377017	Amino acid transport and metabolism
IHMA87_06176					39.8323	56.5075	203.966	294.189	148.624	2.27908	0.912149	2.49858	0.0124692	0.047667
IHMA87_05470	IHMA87_RS27920	PA4986		FAD-dependent oxidoreductase	928.125	805.116	156.897	186.697	519.209	-2.24699	0.878714	-2.55713	0.0105539	0.0419565	Energy production and conversion
IHMA87_05045	IHMA87_RS25820	PA4583		RtcB family protein	40.8308	59.279	282.414	220.642	150.791	2.23691	0.903883	2.47478	0.0133318	0.049954	Function unknown
IHMA87_02724	IHMA87_RS13945	PA2424	pvdL	pyoverdine non-ribosomal peptide synthase/polyketide synthase PvdL	435.936	414.491	1498.36	2755.2	1276	2.2337	0.897591	2.48854	0.0128267	0.0484806	Lipid transport and metabolism
IHMA87_05703	IHMA87_RS29105	PA5222		DUF4442 domain-containing protein	87.7641	66.9776	400.086	356.422	227.812	2.20542	0.874883	2.52082	0.0117083	0.0453405	Secondary metabolites biosynthesis, transport and catabolism

## Sheet: Intergenic regions
Gene_ID	Locus Tag AZPAE-15042 (Pseudomonas genome database)	PAO1_ID	Gene Name	Product Name	Normalized count in IHMA I1	Normalized count in IHMA I2	Normalized count in IHMA P1	Normalized count in IHMA P2	Base mean	Log2(FC)	StdErr	Wald-stats	P-value	P-adj	Function
IHMA87_04494_IG	IHMA87_RS23035	PA0762	PmucA	RNA polymerase sigma-H factor	0	0	31802.3	8993.12	10198.9	16.3035	1.66899	9.76854	1.5365e-22	8.52376e-20	Transcription
IHMA87_00479_IG	IHMA87_RS02500	PA0503	bioC	malonyl-ACP O-methyltransferase BioC	0	0	12634.7	12940.2	6393.72	15.855	1.66433	9.52635	1.62903e-21	6.02471e-19	Coenzyme transport and metabolism
IHMA87_04497_IG	IHMA87_RS23050	PA0760		succinate dehydrogenase assembly factor 2	0.192303	0	14349.9	5786.63	5034.19	14.621	1.51494	9.65118	4.85939e-22	2.1566e-19	Function unknown
IHMA87_01786_IG	IHMA87_RS09145	PA3161	PhimD	integration host factor subunit beta	0.384606	0.225755	10685.1	24564.6	8812.6	14.444	1.38284	10.4452	1.54157e-25	3.42073e-22	Replication, recombination and repair
IHMA87_04498_IG	IHMA87_RS23055	PA0759		folate-binding protein YgfZ	6.7306	0.225755	67133.6	143854	52748.7	13.5464	1.44914	9.34787	8.94341e-21	2.48068e-18	General function prediction only
IHMA87_01574_IG	IHMA87_RS08095	PA3368	Psrg	GNAT family N-acetyltransferase	2.30764	15.3513	194765	143409	84547.9	13.1934	1.32986	9.92093	3.37597e-23	2.49709e-20	General function prediction only
IHMA87_00895_IG	IHMA87_RS04615	PA4033	PmucE	hypothetical protein	55.1909	18.2862	507961	675157	295798	13.0719	1.26576	10.3273	5.30329e-25	5.884e-22	Function unknown
IHMA87_01787_IG	IHMA87_RS09155	PA3160	Pwzz1	O-antigen chain length regulator	1.73073	11.2878	83203.5	74989.9	39551.6	12.5929	1.32699	9.48985	2.31375e-21	7.33458e-19	Cell wall/membrane/envelope biogenesis
IHMA87_01837_IG	IHMA87_RS09400	PA3108	purF	amidophosphoribosyltransferase	0	0.677265	1799.6	5207.58	1751.96	12.0542	1.47839	8.15359	3.53285e-16	7.12672e-14	Nucleotide transport and metabolism
IHMA87_03025_IG	IHMA87_RS15505	PA2119		NAD(P)-dependent alcohol dehydrogenase	0.384606	3.16057	10572.7	16012.7	6647.23	11.8945	1.35852	8.75547	2.0325e-18	5.01124e-16	Amino acid transport and metabolism
IHMA87_04276_IG		PA0958	oprD		0	0	309.307	649.962	239.817	11.788	1.79108	6.58153	4.6563e-11	5.43807e-09	Function unknown
IHMA87_04598_IG	IHMA87_RS23555	PA4297	tadG	protein TadG	0.384606	0.45151	2301.05	2347.74	1162.41	11.4768	1.34764	8.51625	1.64796e-17	3.65683e-15	Function unknown
IHMA87_01696_IG	IHMA87_RS08695	PA3248		GNAT family N-acetyltransferase	3.46145	0	4386.53	13168.6	4389.66	11.071	1.52478	7.2607	3.85102e-13	5.69695e-11	Translation, ribosomal structure and biogenesis
IHMA87_03417_IG	IHMA87_RS17575	PA1787	acnB	bifunctional aconitate hydratase 2/2-methylisocitrate dehydratase	14.9996	0	25597.5	45505.2	17779.4	10.8328	1.60473	6.75054	1.47292e-11	1.88938e-09	Energy production and conversion
IHMA87_04493_IG	IHMA87_RS23030	PA0763	PmucB	sigma factor AlgU negative regulatory protein	1.15382	0.45151	3931.94	992.67	1231.55	10.6688	1.36957	7.78985	6.70885e-15	1.14515e-12	Signal transduction mechanisms
IHMA87_06140_IG	IHMA87_RS31360			hypothetical protein	0.384606	4.96661	10788.2	1240.84	3008.61	10.1207	1.47598	6.85692	7.03591e-12	9.75793e-10
IHMA87_04599_IG	IHMA87_RS23560	PA4298		DUF3613 domain-containing protein	9.42284	3.38633	11477.1	11258.1	5687.02	10.1018	1.26564	7.98153	1.44535e-15	2.67269e-13	Function unknown
IHMA87_03770_IG	IHMA87_RS19345	PA1407		methyltransferase	0	0	0	311.194	77.7985	9.78122	2.0292	4.82024	1.43387e-06	7.39943e-05	General function prediction only
IHMA87_03442_IG	IHMA87_RS17700	PA1763		transporter	0	0	253.069	0	63.2672	9.52575	2.04191	4.66513	3.08426e-06	0.000142583	Function unknown
IHMA87_03496_IG	IHMA87_RS17970	PA1672		VOC family protein	1.34612	0.225755	1687.13	433.308	530.502	9.5208	1.41158	6.74478	1.53262e-11	1.88938e-09	General function prediction only
IHMA87_06036_IG					12.4997	6.32114	11350.6	8835.55	5051.25	9.44572	1.24641	7.57834	3.50006e-14	5.54759e-12
IHMA87_06137_IG	IHMA87_RS31345			hypothetical protein	0.384606	0	342.112	165.445	126.985	9.22569	1.53275	6.01905	1.75446e-09	1.55726e-07
IHMA87_00651_IG	IHMA87_RS03385	PA4279		type III pantothenate kinase	0	0	107.789	15.7567	30.8863	8.9785	1.93146	4.64857	3.34247e-06	0.000151366	Transcription
IHMA87_06132_IG	IHMA87_RS31320			hypothetical protein	0	0.225755	187.459	39.3917	56.769	8.66127	1.67181	5.18076	2.20979e-07	1.36209e-05
IHMA87_05809_IG	IHMA87_RS29645			ATPase AAA	717.098	733.478	0	0	362.644	-8.54829	1.78172	-4.79776	1.60447e-06	8.09165e-05
IHMA87_04687_IG	IHMA87_RS24015	PA4372		imelysin	15.9611	1.35453	2863.43	7905.91	2696.66	8.53922	1.40085	6.09574	1.08936e-09	1.04082e-07	General function prediction only
IHMA87_06230_IG	IHMA87_RS31825			hypothetical protein	7.30751	0	2188.58	2899.23	1273.78	8.47667	1.55599	5.44776	5.10075e-08	3.53705e-06
IHMA87_04875_IG	IHMA87_RS24950	PA4534		GNAT family N-acetyltransferase	694.983	668.912	0	0	340.974	-8.46995	1.78229	-4.75229	2.01129e-06	9.70228e-05	General function prediction only
IHMA87_02299_IG	IHMA87_RS11705	PA2775.1		tRNA-Val	0.769212	1.12878	482.706	555.422	260.007	8.46404	1.31131	6.45462	1.08492e-10	1.20371e-08	Function unknown
IHMA87_03466_IG	IHMA87_RS17825	PA1736		acetyl-CoA C-acetyltransferase	12.692	2.25755	3172.74	5010.62	2049.58	8.45637	1.32369	6.38847	1.67549e-10	1.77043e-08	Lipid transport and metabolism
IHMA87_01755_IG	IHMA87_RS08990			DUF559 domain-containing protein	30.3839	2.25755	8440.32	10245.8	4679.68	8.44707	1.38693	6.09048	1.12572e-09	1.04082e-07
IHMA87_05756_IG					542.679	625.342	0	0	292.005	-8.27216	1.78419	-4.63636	3.54602e-06	0.000157372
IHMA87_05464_IG	IHMA87_RS27890	PA4972		DUF3298 and DUF4163 domain-containing protein	0.192303	0.45151	243.696	51.2092	73.8873	7.98035	1.50929	5.28747	1.24019e-07	8.33937e-06	Function unknown
IHMA87_01737_IG	IHMA87_RS08900	PA3207		hypothetical protein	0	0	0	70.905	17.7262	7.94301	2.11467	3.75614	0.000172555	0.0033885	Function unknown
IHMA87_03410_IG	IHMA87_RS17535	PA1794		glutamine--tRNA ligase/YqeY domain fusion protein	0	1.12878	4.68646	649.962	163.944	7.94227	1.73817	4.56932	4.89311e-06	0.000201787	Translation, ribosomal structure and biogenesis
IHMA87_02973_IG	IHMA87_RS15240	PA2171		hemerythrin domain-containing protein	0	0	0	66.9658	16.7415	7.86216	2.12113	3.70659	0.000210066	0.00381747	Function unknown
IHMA87_03334_IG					351.145	438.642	0	0	197.447	-7.77234	1.78985	-4.34246	1.40899e-05	0.000521091
IHMA87_02959_IG	IHMA87_RS15165		cydB	cytochrome d ubiquinol oxidase subunit II	0.192303	0	0	141.81	35.5006	7.76828	1.88655	4.11771	3.82654e-05	0.0011563
IHMA87_01576_IG	IHMA87_RS08110	PA1512	hcp	type VI secretion system tube protein Hcp	193.841	136.13	52839.9	46754	24980.9	7.7523	1.22459	6.33054	2.44302e-10	2.46412e-08	Function unknown
IHMA87_00870_IG	IHMA87_RS04490	PA4055		riboflavin synthase	0	0	4.68646	43.3308	12.0043	7.57265	2.07484	3.64975	0.000262498	0.00434689	Coenzyme transport and metabolism
IHMA87_01819_IG	IHMA87_RS09310			helix-turn-helix domain-containing protein	0	0	4.68646	43.3308	12.0043	7.57265	2.07484	3.64975	0.000262498	0.00434689
IHMA87_05852_IG	IHMA87_RS29870	PA5327		FAD-binding protein	376.721	290.547	0	0	166.817	-7.55625	1.79306	-4.21417	2.50704e-05	0.000855864	Energy production and conversion
IHMA87_06031_IG	IHMA87_RS30800	PA5488		hydrolase	0.576909	0	192.145	23.635	54.0892	7.51403	1.63093	4.60721	4.08114e-06	0.00017757	General function prediction only
IHMA87_00896_IG	IHMA87_RS04620	PA4032		response regulator transcription factor	1.15382	0	215.577	153.627	92.5896	7.50225	1.51073	4.96599	6.83501e-07	3.69924e-05	Signal transduction mechanisms
IHMA87_00296_IG					24.9994	81.4976	6078.34	22161.7	7086.65	7.49375	1.31849	5.68359	1.31899e-08	1.08402e-06
IHMA87_00183_IG	IHMA87_RS00975	PA0182		3-oxoacyl-ACP reductase FabG	403.644	233.205	0	0	159.212	-7.48976	1.7986	-4.16423	3.12409e-05	0.00101946	Lipid transport and metabolism
IHMA87_06064_IG	IHMA87_RS30965	PA5520		hypothetical protein	328.261	279.033	0	0	151.824	-7.43675	1.79406	-4.1452	3.39514e-05	0.00108999	Function unknown
IHMA87_00255_IG	IHMA87_RS01370	PA0278		sulfite exporter TauE/SafE family protein	335.761	270.229	0	0	151.497	-7.43341	1.79451	-4.1423	3.43845e-05	0.00108999	General function prediction only
IHMA87_00020_IG	IHMA87_RS00095	PA0019		peptide deformylase	210.187	390.556	0	0	150.186	-7.41275	1.8013	-4.11523	3.86802e-05	0.0011563	Translation, ribosomal structure and biogenesis
IHMA87_00442_IG	IHMA87_RS02310	PA0461		acyltransferase	346.53	238.397	0	0	146.232	-7.38548	1.79705	-4.10978	3.9603e-05	0.0011563	Lipid transport and metabolism
IHMA87_06032_IG	IHMA87_RS30805	PA5489		thiol:disulfide interchange protein DsbA/DsbL	0.384606	0	37.4917	94.54	33.1041	7.36904	1.64293	4.48531	7.28088e-06	0.000288505	Posttranslational modification, protein turnover, chaperones
IHMA87_05528_IG	IHMA87_RS28215	PA5046		malic enzyme	294.224	267.068	0	0	140.323	-7.33617	1.79538	-4.08615	4.38596e-05	0.00124775	Energy production and conversion
IHMA87_01101_IG	IHMA87_RS05695	PA3848		C4-dicarboxylate ABC transporter substrate-binding protein	0.192303	0	103.102	0	25.8236	7.33194	1.91743	3.82385	0.000131386	0.00288658	General function prediction only
IHMA87_04174_IG	IHMA87_RS21405	PA1037		trimeric intracellular cation channel family protein	14.4227	10.3847	1110.69	4419.74	1388.81	7.28165	1.29458	5.62472	1.85809e-08	1.42176e-06	Function unknown
IHMA87_01026_IG	IHMA87_RS05305	PA3919		PhoH family protein	213.649	322.378	0	0	134.007	-7.27263	1.79951	-4.04146	5.31198e-05	0.00143747	Signal transduction mechanisms
IHMA87_04238_IG	IHMA87_RS21720	PA2583		transporter substrate-binding domain-containing protein	0.192303	0	98.4157	0	24.652	7.27071	1.92157	3.78374	0.00015449	0.00326488	Amino acid transport and metabolism
IHMA87_01688_IG	IHMA87_RS08655	PA3256		NAD(P)H-quinone oxidoreductase	12.3074	29.7997	3875.7	5120.92	2259.68	7.25864	1.25548	5.78158	7.40008e-09	6.31568e-07	General function prediction only
IHMA87_00340_IG	IHMA87_RS01800	PA0363	coaD	pantetheine-phosphate adenylyltransferase	195.38	328.022	0	0	130.851	-7.23913	1.8021	-4.01704	5.89327e-05	0.00153849	Coenzyme transport and metabolism
IHMA87_05365_IG	IHMA87_RS27395	PA4876	osmE	osmotically-inducible lipoprotein OsmE	240.956	263.682	0	0	126.159	-7.1995	1.79779	-4.00464	6.21116e-05	0.00160262	Translation, ribosomal structure and biogenesis
IHMA87_00011_IG	IHMA87_RS00055	PA0012		PilZ domain-containing protein	318.454	180.153	0	0	124.652	-7.17537	1.80431	-3.97679	6.98514e-05	0.00174158	Function unknown
IHMA87_04499_IG	IHMA87_RS23060	PA0758		HDOD domain-containing protein	190.38	297.997	0	0	122.094	-7.15218	1.80231	-3.96834	7.23762e-05	0.00178447	Signal transduction mechanisms
IHMA87_02700_IG	IHMA87_RS13815	PA2447		LysR family transcriptional regulator	0.384606	0.225755	0	189.08	47.4226	7.12573	1.75047	4.07074	4.68632e-05	0.00129987	Transcription
IHMA87_05459_IG	IHMA87_RS27865	PA4967	parE	DNA topoisomerase IV subunit B	53.8448	69.5326	6279.86	17679	6020.55	7.12466	1.26118	5.64921	1.6119e-08	1.27743e-06	Replication, recombination and repair
IHMA87_02940_IG	IHMA87_RS15075	PA2196		TetR/AcrR family transcriptional regulator	0	0.225755	37.4917	35.4525	18.2925	7.12356	1.77112	4.02207	5.76879e-05	0.00152392	Transcription
IHMA87_05946_IG	IHMA87_RS30350	PA5414		hypothetical protein	172.88	293.256	0	0	116.534	-7.08995	1.80514	-3.92764	8.57822e-05	0.00204678	Function unknown
IHMA87_05266_IG					0.769212	1.35453	571.748	0	143.468	7.04143	1.71048	4.11663	3.84445e-05	0.0011563
IHMA87_02667_IG	IHMA87_RS13590	PA2483		LLM class flavin-dependent oxidoreductase	6.92291	0.903021	1560.59	114.236	420.663	7.03944	1.48317	4.74622	2.07257e-06	9.78517e-05	Energy production and conversion
IHMA87_00302_IG	IHMA87_RS01600	PA0322		APC family permease	191.918	251.943	0	0	110.965	-7.03254	1.80236	-3.90184	9.54629e-05	0.00222981	Amino acid transport and metabolism
IHMA87_02585_IG	IHMA87_RS13175	PA2562		integral membrane protein	5.38448	48.0858	1841.78	8622.83	2629.52	7.00489	1.40708	4.97833	6.41343e-07	3.55785e-05	Function unknown
IHMA87_00023_IG	IHMA87_RS00110	PA0022		threonylcarbamoyl-AMP synthase	0.192303	0	0	78.7833	19.7439	7.00277	1.93672	3.61579	0.000299431	0.00481477	Translation, ribosomal structure and biogenesis
IHMA87_00029_IG	IHMA87_RS00140	PA0028		hypothetical protein	221.918	207.695	0	0	107.403	-6.99236	1.80191	-3.88052	0.000104235	0.00240935	Function unknown
IHMA87_01403_IG	IHMA87_RS07215	PA3569	mmsB	3-hydroxyisobutyrate dehydrogenase	128.458	300.029	0	0	107.122	-6.97056	1.81538	-3.83973	0.000123169	0.00281766	Lipid transport and metabolism
IHMA87_05484_IG	IHMA87_RS27990	PA5000		glycosyltransferase	33.8453	4.28935	7929.49	157.567	2031.3	6.9497	1.55628	4.46558	7.98504e-06	0.000309073	Cell wall/membrane/envelope biogenesis
IHMA87_05581_IG	IHMA87_RS28495	PA5106		formimidoylglutamate deiminase	184.611	222.595	0	0	101.801	-6.92243	1.80406	-3.83715	0.000124471	0.00281837	General function prediction only
IHMA87_00502_IG	IHMA87_RS02620	PA0526		hypothetical protein	125.574	266.391	0	0	97.9912	-6.85957	1.81524	-3.77888	0.000157533	0.00329779	Function unknown
IHMA87_04388_IG	IHMA87_RS22505	PA0868		aminoacyl-tRNA hydrolase	176.919	204.083	0	0	95.2503	-6.83691	1.80581	-3.78607	0.000153047	0.00326488	Translation, ribosomal structure and biogenesis
IHMA87_00124_IG	IHMA87_RS00665	PA0121		GntR family transcriptional regulator	232.687	146.967	0	0	94.9133	-6.82736	1.80964	-3.77277	0.000161442	0.00333521	Transcription
IHMA87_00250_IG	IHMA87_RS01345	PA0271		hypothetical protein	219.418	155.545	0	0	93.7407	-6.81377	1.8082	-3.76827	0.000164386	0.00334653	Function unknown
IHMA87_00286_IG	IHMA87_RS01525	PA0307		thiol-disulfide isomerase	186.918	186.474	0	0	93.3481	-6.81137	1.80605	-3.77141	0.000162327	0.00333521	Function unknown
IHMA87_05701_IG	IHMA87_RS29095	PA5220		hypothetical protein	174.034	197.084	0	0	92.7796	-6.80306	1.80655	-3.76578	0.000166032	0.00334932	Function unknown
IHMA87_06219_IG	IHMA87_RS31765			hypothetical protein	47.1142	81.7234	7503.03	11947.5	4894.84	6.80056	1.24057	5.48179	4.21055e-08	3.03233e-06
IHMA87_00132_IG	IHMA87_RS00705	PA0129	gabP	GABA permease	186.534	182.184	0	0	92.1796	-6.79507	1.80647	-3.76151	0.000168889	0.00337625	Amino acid transport and metabolism
IHMA87_00239_IG	IHMA87_RS01285	PA0253		MarR family transcriptional regulator	136.343	233.657	0	0	92.4998	-6.79194	1.81202	-3.74827	0.000178058	0.00346588	Transcription
IHMA87_00911_IG	IHMA87_RS04695	PA4017		oxidoreductase	172.111	195.504	0	0	91.9038	-6.79078	1.80687	-3.7583	0.000171069	0.0033885	Cell wall/membrane/envelope biogenesis
IHMA87_06097_IG	IHMA87_RS31130			Crp/Fnr family transcriptional regulator	235.956	132.744	0	0	92.1749	-6.78644	1.81289	-3.74344	0.000181521	0.00350257
IHMA87_01593_IG	IHMA87_RS08195	PA3355		MFS transporter	137.112	227.787	0	0	91.2247	-6.77482	1.81186	-3.73914	0.000184647	0.00353218	Carbohydrate transport and metabolism
IHMA87_00384_IG	IHMA87_RS02020	PA0405		YqgE/AlgH family protein	753.251	925.596	85223.3	162680	62395.5	6.77403	1.23598	5.48071	4.23624e-08	3.03233e-06	Transcription
IHMA87_05592_IG	IHMA87_RS28550	PA5117	typA	translational GTPase TypA	134.227	228.464	0	0	90.6729	-6.76635	1.81253	-3.73309	0.000189144	0.00358727	Signal transduction mechanisms
IHMA87_04780_IG	IHMA87_RS24460	PA4458		HAD family hydrolase	0	0	32.8052	0	8.20131	6.74615	2.2424	3.00845	0.0026258	0.0167241	General function prediction only
IHMA87_05241_IG	IHMA87_RS26800	PA4761	dnaK	molecular chaperone DnaK	2.30764	15.8029	1330.96	1449.61	699.67	6.7453	1.33802	5.04127	4.62445e-07	2.63119e-05	Posttranslational modification, protein turnover, chaperones
IHMA87_04594_IG	IHMA87_RS23535	PA4293		PAS domain S-box protein	195.764	155.545	0	0	87.8274	-6.73116	1.80909	-3.72073	0.000198644	0.00373552	Signal transduction mechanisms
IHMA87_05750_IG	IHMA87_RS29330	PA5269		hypothetical protein	239.994	109.943	0	0	87.4842	-6.71225	1.81964	-3.68878	0.000225335	0.0039684	Function unknown
IHMA87_05664_IG	IHMA87_RS28900	PA5182		hypothetical protein	171.15	170.445	0	0	85.3987	-6.69618	1.80904	-3.7015	0.000214325	0.00383538	Function unknown
IHMA87_04935_IG	IHMA87_RS25235			Rha family transcriptional regulator	174.611	160.738	0	0	83.8372	-6.6721	1.80983	-3.6866	0.000227274	0.00397104
IHMA87_00293_IG	IHMA87_RS01560	PA0314		cystine ABC transporter substrate-binding protein	187.111	147.87	0	0	83.7451	-6.66946	1.8108	-3.68316	0.000230365	0.00399359	Amino acid transport and metabolism
IHMA87_01557_IG	IHMA87_RS08010	PA3385		Arc family DNA-binding protein	94.9977	242.01	0	0	84.2518	-6.65741	1.82549	-3.64692	0.000265407	0.0043625	Function unknown
IHMA87_00820_IG	IHMA87_RS04235	PA4103		membrane protein	168.65	158.932	0	0	81.8953	-6.6418	1.81061	-3.66828	0.000244192	0.00413635	Function unknown
IHMA87_06099_IG	IHMA87_RS31140	PA5550		DeoR family transcriptional regulator	140.189	186.925	0	0	81.7785	-6.63794	1.81218	-3.66297	0.000249311	0.00419106	Carbohydrate transport and metabolism
IHMA87_05018_IG	IHMA87_RS25685	PA4557	ispH	4-hydroxy-3-methylbut-2-enyl diphosphate reductase	127.112	192.569	0	0	79.9203	-6.60591	1.81471	-3.64019	0.000272433	0.00444506	Cell wall/membrane/envelope biogenesis
IHMA87_00267_IG	IHMA87_RS01430	PA0290		sensor domain-containing diguanylate cyclase	434.989	376.56	4.68646	0	204.059	-6.59061	1.61796	-4.0734	4.63315e-05	0.00129987	Signal transduction mechanisms
IHMA87_05116_IG	IHMA87_RS26185	PA4657		NAD(P)/FAD-dependent oxidoreductase	303.646	459.412	0	3.93917	191.749	-6.58323	1.63352	-4.03009	5.57562e-05	0.00149064	General function prediction only
IHMA87_03374_IG	IHMA87_RS17335			hypothetical protein	21.1533	5.86963	3758.54	200.897	996.616	6.57656	1.45338	4.525	6.0395e-06	0.000243666
IHMA87_02306_IG	IHMA87_RS11740			hypothetical protein	107.305	204.986	0	0	78.0727	-6.5694	1.82029	-3.60898	0.000307403	0.0049074
IHMA87_00587_IG					190.188	115.135	0	0	76.3307	-6.54421	1.8181	-3.59948	0.000318859	0.00498274
IHMA87_03190_IG	IHMA87_RS16385	PA1930		PAS domain S-box protein	49.6142	20.9952	2900.92	6015.11	2246.66	6.53744	1.26845	5.15388	2.55149e-07	1.53021e-05	Cell motility
IHMA87_00153_IG	IHMA87_RS00820	PA0151		TonB-dependent receptor	133.843	167.51	0	0	75.3383	-6.53232	1.81466	-3.59974	0.000318537	0.00498274	Inorganic ion transport and metabolism
IHMA87_05792_IG	IHMA87_RS29555			hypothetical protein	124.805	171.574	0	0	74.0946	-6.50944	1.81629	-3.58392	0.000338474	0.00525226
IHMA87_00156_IG	IHMA87_RS00835	PA0154	pcaG	protocatechuate 3%2C4-dioxygenase subunit alpha	319.415	394.62	0	3.93917	179.494	-6.50071	1.63342	-3.9798	6.8972e-05	0.00173919	Secondary metabolites biosynthesis, transport and catabolism
IHMA87_05178_IG		PA4704.2			150.381	141.774	0	0	73.0388	-6.49321	1.81501	-3.57751	0.000346882	0.00534535	Function unknown
IHMA87_01997_IG	IHMA87_RS10210	PA2972		septum formation inhibitor Maf	88.4594	77.8855	12241	7575.02	4995.6	6.48726	1.22999	5.27423	1.33313e-07	8.70064e-06	Cell cycle control, cell division, chromosome partitioning
IHMA87_00229_IG	IHMA87_RS01235	PA0242		TIM barrel protein	108.651	183.313	0	0	72.9911	-6.48555	1.82026	-3.56297	0.000366679	0.00553511	General function prediction only
IHMA87_00544_IG	IHMA87_RS02830	PA0567		YqaE/Pmp3 family membrane protein	134.804	153.965	0	0	72.1923	-6.47769	1.81575	-3.56749	0.000360411	0.00547776	Function unknown
IHMA87_00991_IG	IHMA87_RS05100	PA3956		VOC family protein	184.226	99.7838	0	0	71.0025	-6.44733	1.82326	-3.53615	0.000406007	0.00590181	Amino acid transport and metabolism
IHMA87_04637_IG	IHMA87_RS23760	PA4334		divalent metal cation transporter	141.535	139.742	0	0	70.3194	-6.44394	1.81651	-3.54742	0.000389018	0.00575023	Inorganic ion transport and metabolism
IHMA87_02946_IG	IHMA87_RS15105			SDR family oxidoreductase	140.766	139.968	0	0	70.1835	-6.44143	1.81659	-3.54589	0.000391295	0.00575023
IHMA87_04768_IG	IHMA87_RS24405	PA4447		histidinol-phosphate transaminase	131.728	42.8935	11238.1	9170.38	5145.78	6.435	1.266	5.08292	3.71668e-07	2.17035e-05	Amino acid transport and metabolism
IHMA87_05001_IG	IHMA87_RS25600	PA4541.3		tRNA-Asn	173.65	106.331	0	0	69.9951	-6.43195	1.82138	-3.53135	0.00041344	0.00595729	Function unknown
IHMA87_05247_IG	IHMA87_RS26835	PA4767		type II toxin-antitoxin system RatA family toxin	115.382	163.898	0	0	69.82	-6.43165	1.81914	-3.53555	0.000406929	0.00590181	Lipid transport and metabolism
IHMA87_04295_IG	IHMA87_RS22035	PA0941		thioredoxin	42.3067	34.5405	3650.75	4998.8	2181.6	6.4113	1.22852	5.21872	1.80163e-07	1.14223e-05	Posttranslational modification, protein turnover, chaperones
IHMA87_05912_IG	IHMA87_RS30180	PA5381		hypothetical protein	182.688	93.4626	0	0	69.0376	-6.40917	1.82575	-3.51043	0.000447382	0.00636373	Function unknown
IHMA87_06059_IG	IHMA87_RS30935	PA5514	blaOXA	class D beta-lactamase	543.256	595.768	0	7.87833	286.725	-6.40003	1.5237	-4.20033	2.66526e-05	0.000896092	Defense mechanisms
IHMA87_05364_IG	IHMA87_RS27390	PA4875		MOSC domain-containing protein	383.067	309.059	4.68646	0	174.203	-6.38402	1.6245	-3.92983	8.50061e-05	0.00204678	Function unknown
IHMA87_01664_IG	IHMA87_RS08540	PA3275		YnfA family protein	149.612	119.199	0	0	67.2026	-6.38368	1.81944	-3.5086	0.000450468	0.0063668	Function unknown
IHMA87_05928_IG	IHMA87_RS30260	PA5397		hypothetical protein	159.227	105.428	0	0	66.1636	-6.36058	1.82234	-3.49034	0.000482408	0.00677508	Function unknown
IHMA87_00323_IG	IHMA87_RS01715	PA0346		hypothetical protein	84.8056	180.378	0	0	66.296	-6.35366	1.82961	-3.47268	0.000515288	0.00710201	Function unknown
IHMA87_05786_IG	IHMA87_RS29515			DEAD/DEAH box helicase	464.796	638.661	4.68646	3.93917	278.021	-6.34273	1.47793	-4.29163	1.77366e-05	0.000614962
IHMA87_05605_IG	IHMA87_RS28615	PA5129	grxC	glutaredoxin 3	155.765	104.299	0	0	65.0161	-6.338	1.82295	-3.47678	0.000507472	0.00708226	Posttranslational modification, protein turnover, chaperones
IHMA87_05892_IG	IHMA87_RS30070	PA5366		phosphate ABC transporter ATP-binding protein	147.112	110.846	0	0	64.4894	-6.32931	1.82181	-3.47418	0.000512421	0.00710201	Inorganic ion transport and metabolism
IHMA87_05274_IG	IHMA87_RS26965	PA4792		glycerophosphodiester phosphodiesterase	77.6904	179.475	0	0	64.2914	-6.3108	1.83324	-3.44243	0.000576511	0.00766035	Energy production and conversion
IHMA87_00624_IG	IHMA87_RS03245	PA0631		hypothetical protein	82.1134	199.568	6153.33	24387.4	7705.6	6.30322	1.30698	4.82274	1.41598e-06	7.39943e-05	Function unknown
IHMA87_00263_IG	IHMA87_RS01410	PA0286		aminotransferase	128.458	123.714	0	0	63.043	-6.30158	1.82137	-3.4598	0.000540578	0.00738808	Lipid transport and metabolism
IHMA87_05063_IG	IHMA87_RS25920	PA4604		GTPase	164.034	88.496	0	0	63.1326	-6.29439	1.82847	-3.44243	0.000576511	0.00766035	General function prediction only
IHMA87_05448_IG	IHMA87_RS27805	PA4956		sulfurtransferase	167.88	83.3036	0	0	62.796	-6.28493	1.83068	-3.43312	0.000596676	0.00779822	Inorganic ion transport and metabolism
IHMA87_04310_IG	IHMA87_RS22110	PA0927		2-hydroxyacid dehydrogenase	129.035	118.07	0	0	61.7763	-6.27494	1.82245	-3.44314	0.00057501	0.00766035	Coenzyme transport and metabolism
IHMA87_05721_IG	IHMA87_RS29190	PA5238		acyltransferase	103.459	140.194	0	0	60.9132	-6.25454	1.8247	-3.4277	0.00060871	0.00789899	Lipid transport and metabolism
IHMA87_03336_IG	IHMA87_RS17140	PA1796.4		tRNA-His	139.227	103.17	0	0	60.5994	-6.2479	1.82491	-3.42368	0.000617791	0.00792415	Function unknown
IHMA87_00779_IG	IHMA87_RS04030	PA4142		HlyD family efflux transporter periplasmic adaptor subunit	102.305	137.485	0	0	59.9475	-6.23379	1.82538	-3.41506	0.000637681	0.00799443	Cell wall/membrane/envelope biogenesis
IHMA87_05110_IG	IHMA87_RS26155	PA4646	upp	uracil phosphoribosyltransferase	116.343	122.585	0	0	59.7321	-6.2311	1.82397	-3.41622	0.000634958	0.00799443	Nucleotide transport and metabolism
IHMA87_05835_IG	IHMA87_RS29785	PA5310		phospholipase D family protein	96.7284	142.451	0	0	59.795	-6.229	1.82666	-3.41004	0.000649533	0.00809727	Lipid transport and metabolism
IHMA87_05821_IG	IHMA87_RS29715	PA5296	rep	DNA helicase Rep	109.228	121.005	0	0	57.5582	-6.18245	1.82596	-3.38585	0.000709575	0.00855731	Replication, recombination and repair
IHMA87_05363_IG	IHMA87_RS27385	PA4874		phosphate starvation-inducible protein	100.959	129.132	0	0	57.5227	-6.18046	1.82693	-3.38297	0.000717068	0.00860094	Function unknown
IHMA87_05884_IG	IHMA87_RS30030	PA5358		4-hydroxybenzoate octaprenyltransferase	111.151	116.264	0	0	56.8538	-6.16654	1.82643	-3.37627	0.000734745	0.00876558	Coenzyme transport and metabolism
IHMA87_00146_IG	IHMA87_RS00785	PA0144		nucleoside 2-deoxyribosyltransferase	92.8823	135.002	0	0	56.971	-6.16601	1.82889	-3.37145	0.00074774	0.00887292	Nucleotide transport and metabolism
IHMA87_05955_IG	IHMA87_RS30395	PA5423		DUF3299 domain-containing protein	133.651	92.7854	0	0	56.609	-6.15788	1.8291	-3.36663	0.000760936	0.00893395	Function unknown
IHMA87_00687_IG	IHMA87_RS03550	PA4250	rpsN	30S ribosomal protein S14	0.384606	0	46.8646	11.8175	14.7667	6.15583	1.79325	3.43278	0.00059743	0.00779822	Translation, ribosomal structure and biogenesis
IHMA87_03662_IG	IHMA87_RS18805	PA1514		ureidoglycolate lyase	104.421	120.102	0	0	56.1306	-6.14937	1.82742	-3.36505	0.000765294	0.00893782	Nucleotide transport and metabolism
IHMA87_05409_IG	IHMA87_RS27610	PA4920	nadE	ammonia-dependent NAD(+) synthetase	14.0381	2.0318	801.385	779.955	399.352	6.142	1.3444	4.56857	4.91055e-06	0.000201787	Coenzyme transport and metabolism
IHMA87_06062_IG	IHMA87_RS30955	PA5518		Kef family K(+) transporter	135.574	87.8187	0	0	55.8481	-6.13882	1.83089	-3.35291	0.000799662	0.00918035	Inorganic ion transport and metabolism
IHMA87_00373_IG	IHMA87_RS01965	PA0394		YggS family pyridoxal phosphate-dependent enzyme	190.765	39.2814	0	0	57.5115	-6.13171	1.86516	-3.2875	0.00101082	0.0105803	General function prediction only
IHMA87_00461_IG	IHMA87_RS02410	PA0482		malate synthase G	120.382	100.687	0	0	55.2671	-6.12881	1.82846	-3.35189	0.000802608	0.00918035	Energy production and conversion
IHMA87_05976_IG	IHMA87_RS30510	PA5442		EAL domain-containing protein	117.497	103.396	0	0	55.2232	-6.12813	1.82821	-3.35198	0.000802363	0.00918035	Signal transduction mechanisms
IHMA87_00814_IG	IHMA87_RS04205	PA4108a		hypothetical protein	129.035	91.2051	0	0	55.0601	-6.12187	1.8303	-3.34474	0.000823606	0.00927706	Function unknown
IHMA87_06068_IG	IHMA87_RS30985	PA5524		SDR family oxidoreductase	87.6901	132.744	0	0	55.1085	-6.12179	1.83119	-3.34306	0.000828611	0.0092863	Secondary metabolites biosynthesis, transport and catabolism
IHMA87_05489_IG	IHMA87_RS28015	PA5005		carbamoyltransferase	271.147	258.715	0	3.93917	133.45	-6.11579	1.64507	-3.71765	0.000201087	0.00374968	Posttranslational modification, protein turnover, chaperones
IHMA87_00541_IG	IHMA87_RS02815	PA0564		AraC family transcriptional regulator	90.9593	128.229	0	0	54.7971	-6.1156	1.8305	-3.34094	0.000834956	0.00931038	Function unknown
IHMA87_03016_IG	IHMA87_RS15455	PA2134		DUF4142 domain-containing protein	3.65376	1.80604	501.451	51.2092	139.53	6.1138	1.42137	4.30133	1.69774e-05	0.000597983	Function unknown
IHMA87_00451_IG	IHMA87_RS02355	PA0469		protein phosphatase 2C domain-containing protein	121.535	96.1717	0	0	54.4268	-6.10822	1.8297	-3.33838	0.000842698	0.00934973	Function unknown
IHMA87_06095_IG	IHMA87_RS31120			hypothetical protein	128.266	89.1733	0	0	54.3598	-6.10485	1.83119	-3.33381	0.000856655	0.0094465
IHMA87_05501_IG	IHMA87_RS28085	PA5017		EAL domain-containing protein	97.6899	118.296	0	0	53.9964	-6.0982	1.82978	-3.33275	0.000859934	0.0094465	Signal transduction mechanisms
IHMA87_00326_IG	IHMA87_RS01730	PA0349		hypothetical protein	91.9208	123.488	0	0	53.8522	-6.09353	1.83086	-3.32823	0.000874002	0.00955375	Function unknown
IHMA87_00535_IG	IHMA87_RS02785	PA0557		SgcJ/EcaC family oxidoreductase	124.805	89.399	0	0	53.5509	-6.08568	1.83161	-3.32258	0.000891891	0.0097015	Function unknown
IHMA87_00262_IG	IHMA87_RS01405	PA0285		GGDEF and EAL domain-containing protein	155.573	60.0509	0	0	53.906	-6.07696	1.84523	-3.29333	0.000990082	0.0105489	Signal transduction mechanisms
IHMA87_01372_IG	IHMA87_RS07055	PA3598		carbon-nitrogen hydrolase family protein	90.9593	121.682	0	0	53.1603	-6.07664	1.83152	-3.31782	0.000907226	0.00982017	General function prediction only
IHMA87_01932_IG	IHMA87_RS09880			acyl carrier protein	0.576909	6.5469	257.755	429.369	173.562	6.06796	1.40948	4.3051	1.66912e-05	0.000597384
IHMA87_05094_IG	IHMA87_RS26075	PA4632		M48 family metallopeptidase	148.458	403.65	4.68646	0	139.199	-6.06746	1.65225	-3.67224	0.000240435	0.00413585	Posttranslational modification, protein turnover, chaperones
IHMA87_04911_IG					328.069	214.919	4.68646	0	136.919	-6.06614	1.6373	-3.70497	0.000211413	0.00381747
IHMA87_04301_IG	IHMA87_RS22065	PA0936	lpxO2	lipid A hydroxylase LpxO2	44.9989	11.7393	838.877	4470.95	1341.64	6.0654	1.35901	4.46309	8.07851e-06	0.000309073	Posttranslational modification, protein turnover, chaperones
IHMA87_05776_IG	IHMA87_RS29465			hypothetical protein	228.071	274.744	0	3.93917	126.689	-6.04712	1.64815	-3.66904	0.000243461	0.00413635
IHMA87_00897_IG	IHMA87_RS04625	PA4031		inorganic diphosphatase	372.683	234.56	12934.6	40427.7	13492.4	6.04593	1.27193	4.75333	2.0009e-06	9.70228e-05	Energy production and conversion
IHMA87_00850_IG	IHMA87_RS04390	PA4074		helix-turn-helix transcriptional regulator	159.227	52.1494	0	0	52.8441	-6.0442	1.85168	-3.26417	0.00109786	0.0108421	Transcription
IHMA87_02592_IG	IHMA87_RS13205	PA2557		AMP-binding protein	0.384606	0	14.0594	39.3917	13.4589	6.04321	1.80219	3.35326	0.000798665	0.00918035	Lipid transport and metabolism
IHMA87_04941_IG	IHMA87_RS25270			transcriptional regulator	8.65363	0	468.646	460.882	234.546	6.03984	1.58371	3.81374	0.000136881	0.00297784
IHMA87_04872_IG	IHMA87_RS24935	PA4531		hypothetical protein	141.535	66.372	0	0	51.9767	-6.03624	1.84162	-3.27767	0.00104667	0.0108033	Function unknown
IHMA87_05811_IG	IHMA87_RS29665			site-specific integrase	67.4983	139.968	0	0	51.8666	-6.03422	1.84102	-3.27765	0.00104674	0.0108033
IHMA87_00123_IG	IHMA87_RS00660	PA0120		FadR family transcriptional regulator	101.921	102.041	0	0	50.9905	-6.02394	1.83226	-3.28771	0.00101004	0.0105803	Transcription
IHMA87_05557_IG	IHMA87_RS28370	PA5075		amino acid ABC transporter permease	63.2677	142	0	0	51.3169	-6.01769	1.84368	-3.26395	0.00109871	0.0108421	Amino acid transport and metabolism
IHMA87_05754_IG		PA5273			72.8828	130.035	0	0	50.7294	-6.00945	1.83881	-3.26812	0.00108266	0.0108421	Function unknown
IHMA87_00754_IG	IHMA87_RS03905			GrpB family protein	294.224	195.052	0	3.93917	123.304	-6.00865	1.6522	-3.63676	0.00027609	0.00447185
IHMA87_01402_IG	IHMA87_RS07210	PA0747	mmsA	CoA-acylating methylmalonate-semialdehyde dehydrogenase	27.307	3.61208	1016.96	1733.23	695.279	6.00202	1.35238	4.43812	9.07483e-06	0.000341306	Energy production and conversion
IHMA87_00288_IG	IHMA87_RS01535	PA0309		hypothetical protein	141.535	60.7281	0	0	50.5658	-5.99722	1.84556	-3.24954	0.0011559	0.011152	Function unknown
IHMA87_00071_IG	IHMA87_RS00400	PA0069		PA0069 family radical SAM protein	83.8441	115.361	0	0	49.8012	-5.99063	1.83549	-3.26378	0.00109936	0.0108421	Replication, recombination and repair
IHMA87_05627_IG	IHMA87_RS28720	PA5148		oxidative damage protection protein	124.805	73.8219	0	0	49.6566	-5.98282	1.83898	-3.25334	0.00114056	0.0111004	Energy production and conversion
IHMA87_05796_IG	IHMA87_RS29580			hypothetical protein	59.2293	140.645	0	0	49.9687	-5.98086	1.84675	-3.23858	0.00120125	0.0114724
IHMA87_00225_IG	IHMA87_RS01210	PA0235		MFS transporter	97.113	100.01	0	0	49.2806	-5.97913	1.83424	-3.25974	0.00111515	0.0109492	Carbohydrate transport and metabolism
IHMA87_06056_IG	IHMA87_RS30920	PA5511		sigma-54-dependent Fis family transcriptional regulator	122.689	75.1765	0	0	49.4664	-5.97867	1.83847	-3.25197	0.00114607	0.0111054	Signal transduction mechanisms
IHMA87_05245_IG	IHMA87_RS26825	PA4765		outer membrane protein assembly factor BamE	82.1134	114.684	0	0	49.1992	-5.97444	1.83637	-3.25339	0.00114035	0.0111004	Translation, ribosomal structure and biogenesis
IHMA87_00808_IG	IHMA87_RS04170	PA4113		sugar transporter	59.4216	139.065	0	0	49.6217	-5.97225	1.84673	-3.23395	0.00122089	0.0114724	Carbohydrate transport and metabolism
IHMA87_01831_IG	IHMA87_RS09370	PA3114	truA	tRNA pseudouridine(38-40) synthase TruA	11.1536	0.225755	510.824	571.179	273.346	5.97098	1.49248	4.00072	6.31497e-05	0.00161068	Translation, ribosomal structure and biogenesis
IHMA87_00063_IG	IHMA87_RS00360	PA0061		hypothetical protein	65.1907	131.615	0	0	49.2015	-5.96591	1.84333	-3.23649	0.00121009	0.0114724	Function unknown
IHMA87_02153_IG	IHMA87_RS10955			efflux RND transporter periplasmic adaptor subunit	46.1527	41.7647	1330.96	5987.53	1851.6	5.95559	1.29646	4.59372	4.3542e-06	0.000185807
IHMA87_00740_IG	IHMA87_RS03825	PA4190		monooxygenase	143.843	52.6009	0	0	49.1109	-5.95302	1.85204	-3.2143	0.00130763	0.0120147	Coenzyme transport and metabolism
IHMA87_02044_IG	IHMA87_RS10425	PA2920		methyl-accepting chemotaxis protein	107.113	85.787	0	0	48.2249	-5.9496	1.83641	-3.2398	0.00119613	0.0114724	Signal transduction mechanisms
IHMA87_05749_IG	IHMA87_RS29325	PA5268		magnesium transporter	169.419	31.38	0	0	50.1997	-5.94903	1.87675	-3.16985	0.00152517	0.0130167	Inorganic ion transport and metabolism
IHMA87_00342_IG	IHMA87_RS01810	PA0365		hypothetical protein	115.766	76.7567	0	0	48.1308	-5.94439	1.83871	-3.23292	0.00122531	0.0114724	Function unknown
IHMA87_05449_IG	IHMA87_RS27810	PA4957	psd	phosphatidylserine decarboxylase	89.9978	101.138	0	0	47.784	-5.93829	1.8363	-3.23384	0.00122138	0.0114724	Lipid transport and metabolism
IHMA87_00797_IG	IHMA87_RS04115	PA4124	hpaD	3%2C4-dihydroxyphenylacetate 2%2C3-dioxygenase	56.7294	136.808	0	0	48.3842	-5.93808	1.84905	-3.21143	0.00132076	0.0120147	Function unknown
IHMA87_05301_IG	IHMA87_RS27090	PA4817		YkgJ family cysteine cluster protein	93.8438	97.0747	0	0	47.7296	-5.93708	1.83614	-3.23347	0.00122298	0.0114724	General function prediction only
IHMA87_05300_IG		PA4816			116.536	74.4992	0	0	47.7587	-5.9334	1.83982	-3.22499	0.00125976	0.0117454	Function unknown
IHMA87_05517_IG	IHMA87_RS28165	PA5036	gltB	glutamate synthase large subunit	100.574	87.1415	0	0	46.929	-5.91441	1.83752	-3.21869	0.00128777	0.0119563	Amino acid transport and metabolism
IHMA87_00266_IG	IHMA87_RS01425	PA0289		LysR family transcriptional regulator	68.6522	119.424	0	0	47.0192	-5.91037	1.84274	-3.20739	0.00133946	0.0120796	Transcription
IHMA87_05108_IG	IHMA87_RS26145	PA4644		cupin fold metalloprotein%2C WbuC family	70.7675	116.941	0	0	46.9272	-5.90898	1.84189	-3.20811	0.00133612	0.0120796	Function unknown
IHMA87_00486_IG	IHMA87_RS02540	PA0510	cobA	uroporphyrinogen-III C-methyltransferase	122.882	65.2432	0	0	47.0312	-5.9088	1.84439	-3.20367	0.00135689	0.012097	Coenzyme transport and metabolism
IHMA87_00548_IG	IHMA87_RS02850	PA0571		DUF4375 domain-containing protein	268.84	183.765	0	3.93917	114.136	-5.90824	1.65542	-3.56902	0.000358317	0.00547776	Function unknown
IHMA87_05693_IG	IHMA87_RS29050	PA5210		type II/IV secretion system protein	107.113	79.9173	0	0	46.7575	-5.90816	1.83894	-3.2128	0.00131446	0.0120147	Intracellular trafficking, secretion, and vesicular transport
IHMA87_03423_IG		PA1781.1			0.192303	0	4.68646	27.5742	8.11323	5.89955	1.99812	2.95255	0.00315161	0.0184767	Function unknown
IHMA87_00022_IG	IHMA87_RS00105	PA0021	dprA	DNA-protecting protein DprA	94.0361	90.0763	0	0	46.0281	-5.8893	1.83837	-3.20355	0.00135744	0.012097	Replication, recombination and repair
IHMA87_05632_IG	IHMA87_RS28745	PA5152		ABC transporter ATP-binding protein	98.4591	85.1097	0	0	45.8922	-5.88499	1.83891	-3.20026	0.00137303	0.0121385	Amino acid transport and metabolism
IHMA87_00746_IG	IHMA87_RS03855	PA4181		B3/4 domain-containing protein	100.19	82.8521	0	0	45.7605	-5.88088	1.83936	-3.19724	0.0013875	0.0122177	Function unknown
IHMA87_00062_IG	IHMA87_RS00355	PA0060		DUF1161 domain-containing protein	114.805	68.6296	0	0	45.8586	-5.87852	1.84353	-3.18873	0.00142899	0.012484	Function unknown
IHMA87_00466_IG	IHMA87_RS02435	PA0487		LysR family transcriptional regulator	80.9595	99.1065	0	0	45.0165	-5.85914	1.84048	-3.18349	0.00145511	0.0126623	General function prediction only
IHMA87_05600_IG	IHMA87_RS28590	PA5125	ntrC	nitrogen regulation protein NR(I)	104.997	75.1765	0	0	45.0435	-5.85843	1.84173	-3.18094	0.00146798	0.0126749	Signal transduction mechanisms
IHMA87_00739_IG	IHMA87_RS03820	PA4196		response regulator transcription factor	157.688	29.3482	0	0	46.7591	-5.85681	1.8805	-3.1145	0.00184259	0.014499	Signal transduction mechanisms
IHMA87_04468_IG	IHMA87_RS22910	PA0787		AAA family ATPase	106.728	73.1447	0	0	44.9682	-5.85555	1.8424	-3.17822	0.0014818	0.0127326	General function prediction only
IHMA87_03527_IG	IHMA87_RS18130	PA1642	selD	selenide%2C water dikinase SelD	168.457	20.9952	0	0	47.3632	-5.85102	1.89742	-3.08368	0.00204456	0.0149732	Amino acid transport and metabolism
IHMA87_05665_IG	IHMA87_RS28905	PA5183		hypothetical protein	85.1902	93.2369	0	0	44.6068	-5.84783	1.84046	-3.17738	0.00148614	0.0127326	Function unknown
IHMA87_00242_IG	IHMA87_RS01300	PA0263.1		tRNA-Arg	274.993	182.184	4.68646	0	115.466	-5.84321	1.64496	-3.55219	0.000382038	0.00568954	Function unknown
IHMA87_00308_IG	IHMA87_RS01640	PA0331	ilvA	threonine ammonia-lyase%2C biosynthetic	68.4599	109.491	0	0	44.4878	-5.83953	1.84456	-3.16581	0.00154649	0.0131482	Amino acid transport and metabolism
IHMA87_00043_IG	IHMA87_RS00210	PA0041		filamentous hemagglutinin N-terminal domain-containing protein	43.2682	137.485	0	0	45.1883	-5.83754	1.86198	-3.13513	0.00171779	0.0140656	Intracellular trafficking, secretion, and vesicular transport
IHMA87_00241_IG	IHMA87_RS01295	PA0255		DUF1275 domain-containing protein	113.459	63.2114	0	0	44.1675	-5.82742	1.84726	-3.15463	0.00160702	0.0134565	Function unknown
IHMA87_05668_IG	IHMA87_RS28920	PA5185		acyl-CoA thioesterase	65.1907	111.297	0	0	44.122	-5.82714	1.84633	-3.15606	0.00159915	0.0134413	General function prediction only
IHMA87_05975_IG	IHMA87_RS30505	PA5441		hypothetical protein	93.4592	81.4976	0	0	43.7392	-5.82173	1.84192	-3.16068	0.00157401	0.013331	Function unknown
IHMA87_05896_IG	IHMA87_RS30090	PA5369.1	rrf	5S ribosomal RNA	108.267	67.0493	0	0	43.829	-5.81977	1.84568	-3.15318	0.00161501	0.0134726	Function unknown
IHMA87_00920_IG	IHMA87_RS04740	PA4008		alpha/beta fold hydrolase	209.033	211.081	0	3.93917	106.013	-5.81486	1.65614	-3.5111	0.000446252	0.00636373	Lipid transport and metabolism
IHMA87_03728_IG	IHMA87_RS19135	PA1439		DUF454 domain-containing protein	125.189	50.7949	0	0	43.996	-5.81266	1.85546	-3.13273	0.00173188	0.0141288	Function unknown
IHMA87_00441_IG	IHMA87_RS02305	PA0460		DUF2780 domain-containing protein	71.5367	101.364	0	0	43.2252	-5.80384	1.84455	-3.14648	0.00165251	0.0136316	Function unknown
IHMA87_05913_IG	IHMA87_RS30185	PA5382		LysR family transcriptional regulator	109.036	314.025	0	3.93917	106.75	-5.80044	1.67704	-3.45874	0.000542703	0.00738808	Transcription
IHMA87_01669_IG	IHMA87_RS08565	PA3270		GNAT family N-acetyltransferase	10.5767	2.70906	28.1188	1091.15	283.138	5.78899	1.52104	3.80593	0.000141272	0.00304353	Translation, ribosomal structure and biogenesis
IHMA87_00377_IG	IHMA87_RS01985	PA0398		TM2 domain-containing protein	134.997	39.5071	0	0	43.626	-5.78864	1.86657	-3.10121	0.00192729	0.0146708	Function unknown
IHMA87_05906_IG	IHMA87_RS30145	PA5375		BCCT family transporter	38.6529	135.905	0	0	43.6394	-5.78752	1.8676	-3.0989	0.0019424	0.0146708	Cell wall/membrane/envelope biogenesis
IHMA87_05264_IG	IHMA87_RS26920	PA4783	yedA	drug/metabolite exporter YedA	158.265	21.4467	0	0	44.928	-5.7872	1.89667	-3.05124	0.00227901	0.0155604	Amino acid transport and metabolism
IHMA87_00730_IG	IHMA87_RS03770	PA4205	mexG	multidrug efflux RND transporter inhibitory subunit MexG	124.805	285.129	0	3.93917	103.468	-5.76838	1.67076	-3.45255	0.000555324	0.0075138	Function unknown
IHMA87_01880_IG	IHMA87_RS09620	PA3069		hypothetical protein	52.4987	117.167	0	0	42.4164	-5.76776	1.85503	-3.10926	0.00187559	0.0145522	Function unknown
IHMA87_05309_IG	IHMA87_RS27130	PA4824		hypothetical protein	109.42	58.9221	0	0	42.0856	-5.76294	1.85112	-3.11322	0.00185061	0.0145106	Function unknown
IHMA87_00864_IG	IHMA87_RS04460	PA4061	trxA	thioredoxin	69.6137	97.9777	0	0	41.8979	-5.76279	1.84654	-3.12086	0.00180326	0.014499	Posttranslational modification, protein turnover, chaperones
IHMA87_05007_IG	IHMA87_RS25630	PA4546		two-component sensor histidine kinase	67.306	100.235	0	0	41.8853	-5.7615	1.84731	-3.11886	0.00181553	0.014499	Signal transduction mechanisms
IHMA87_04918_IG	IHMA87_RS25135			type IV B pilus protein	42.499	127.552	0	0	42.5127	-5.75981	1.86386	-3.09026	0.00199984	0.0148416
IHMA87_04325_IG	IHMA87_RS22190	PA0913	mgtE	magnesium transporter	59.8062	107.911	0	0	41.9293	-5.75864	1.85076	-3.1115	0.0018614	0.0145256	Inorganic ion transport and metabolism
IHMA87_01601_IG	IHMA87_RS08235	PA3347		STAS domain-containing protein	132.497	38.1526	0	0	42.6623	-5.7586	1.86859	-3.0818	0.00205756	0.0150188	Signal transduction mechanisms
IHMA87_00924_IG	IHMA87_RS04760	PA4004	rlmH	23S rRNA (pseudouridine(1915)-N(3))-methyltransferase RlmH	1.53842	17.3831	904.487	527.848	362.814	5.75831	1.39233	4.13575	3.53797e-05	0.00110574	Function unknown
IHMA87_00115_IG	IHMA87_RS00620	PA0112		heme A synthase	34.8068	136.582	0	0	42.8472	-5.75823	1.87302	-3.0743	0.00211	0.0150765	Posttranslational modification, protein turnover, chaperones
IHMA87_00353_IG	IHMA87_RS01865	PA0375		ABC transporter permease	72.1136	94.3656	0	0	41.6198	-5.75497	1.84619	-3.11721	0.00182572	0.014499	Cell cycle control, cell division, chromosome partitioning
IHMA87_00811_IG	IHMA87_RS04190	PA4111		hypothetical protein	68.8445	97.752	0	0	41.6491	-5.7548	1.84705	-3.11566	0.00183531	0.014499	Function unknown
IHMA87_05885_IG	IHMA87_RS30035	PA5359		hypothetical protein	70.7675	95.7202	0	0	41.6219	-5.75462	1.84653	-3.11645	0.0018304	0.014499	Function unknown
IHMA87_00154_IG	IHMA87_RS00825	PA0152	pcaQ	pca operon transcription factor PcaQ	78.4596	87.593	0	0	41.5132	-5.7529	1.84528	-3.11764	0.00182307	0.014499	Transcription
IHMA87_05299_IG	IHMA87_RS27080	PA4815		DMT family transporter	69.0368	97.3005	0	0	41.5843	-5.75285	1.84707	-3.11459	0.00184201	0.014499	Function unknown
IHMA87_01111_IG	IHMA87_RS05745	PA3840	rlmF	23S rRNA (adenine(1618)-N(6))-methyltransferase RlmF	107.882	58.9221	0	0	41.701	-5.7512	1.85144	-3.10634	0.00189417	0.0146452	General function prediction only
IHMA87_03288_IG					43.8451	123.037	0	0	41.7204	-5.73777	1.86288	-3.08005	0.00206966	0.0150576
IHMA87_00144_IG	IHMA87_RS00775	PA0142		8-oxoguanine deaminase	26.7301	143.806	0	0	42.634	-5.73587	1.88608	-3.04115	0.00235674	0.015784	General function prediction only
IHMA87_01625_IG	IHMA87_RS08355	PA3312		NAD(P)-dependent oxidoreductase	101.921	62.3084	0	0	41.0572	-5.73335	1.85025	-3.09869	0.00194377	0.0146708	Lipid transport and metabolism
IHMA87_01828_IG	IHMA87_RS09355	PA3117	asd	aspartate-semialdehyde dehydrogenase	66.1522	97.752	0	0	40.976	-5.73265	1.84869	-3.10092	0.0019292	0.0146708	Amino acid transport and metabolism
IHMA87_05469_IG	IHMA87_RS27915	PA4985		ABC transporter substrate-binding protein	99.4206	63.6629	0	0	40.7709	-5.72502	1.84995	-3.09468	0.00197023	0.0147619	Amino acid transport and metabolism
IHMA87_01437_IG	IHMA87_RS07405	PA3534		molybdopterin oxidoreductase family protein	47.1142	117.393	0	0	41.1267	-5.72334	1.86018	-3.07678	0.00209251	0.0150756	Energy production and conversion
IHMA87_00433_IG	IHMA87_RS02270	PA0454	yccS	TIGR01666 family membrane protein	60.5754	101.816	0	0	40.5977	-5.7177	1.85158	-3.08801	0.002015	0.014864	Function unknown
IHMA87_00704_IG	IHMA87_RS03630	PA4234	uvrA	excinuclease ABC subunit UvrA	67.306	93.6884	0	0	40.2486	-5.7099	1.84916	-3.08783	0.00201625	0.014864	Replication, recombination and repair
IHMA87_00054_IG	IHMA87_RS00315	PA0049		hypothetical protein	53.8448	108.137	0	0	40.4954	-5.70987	1.85549	-3.07729	0.00208893	0.0150756	Function unknown
IHMA87_05734_IG	IHMA87_RS29250	PA5250		TerC family protein	70.1906	89.8505	0	0	40.0103	-5.70309	1.84871	-3.0849	0.00203621	0.0149614	Inorganic ion transport and metabolism
IHMA87_00858_IG	IHMA87_RS04430	PA4067		OmpW family protein	122.882	39.9587	0	0	40.7101	-5.70205	1.86755	-3.05322	0.00226399	0.0155161	Cell wall/membrane/envelope biogenesis
IHMA87_05369_IG	IHMA87_RS27415	PA4880		bacterioferritin	106.728	54.1812	0	0	40.2273	-5.7018	1.8555	-3.07291	0.00211982	0.0150765	Inorganic ion transport and metabolism
IHMA87_01868_IG	IHMA87_RS09560	PA3080		hypothetical protein	109.805	50.7949	0	0	40.15	-5.69655	1.85791	-3.06611	0.00216862	0.0152767	General function prediction only
IHMA87_00222_IG	IHMA87_RS01195	PA0232	pcaC	4-carboxymuconolactone decarboxylase	100.574	59.1478	0	0	39.9306	-5.69567	1.85295	-3.07384	0.00211325	0.0150765	Function unknown
IHMA87_00434_IG	IHMA87_RS02275	PA0455	dbpA	ATP-dependent RNA helicase DbpA	42.3067	119.199	0	0	40.3763	-5.6945	1.86521	-3.05302	0.00226554	0.0155161	Replication, recombination and repair
IHMA87_05890_IG	IHMA87_RS30060	PA5364		response regulator	78.2673	80.1431	0	0	39.6026	-5.69087	1.84834	-3.0789	0.00207767	0.0150665	Transcription
IHMA87_00116_IG	IHMA87_RS00625	PA0113		protoheme IX farnesyltransferase	125.382	36.5723	0	0	40.4885	-5.69048	1.87154	-3.04054	0.00236156	0.015784	Posttranslational modification, protein turnover, chaperones
IHMA87_03098_IG	IHMA87_RS15900	PA2019	mexX	multidrug efflux RND transporter periplasmic adaptor subunit MexX	372.683	356.016	9.37293	0	184.518	-5.68897	1.53386	-3.70893	0.000208139	0.00381747	Cell wall/membrane/envelope biogenesis
IHMA87_04278_IG	IHMA87_RS21945	PA0957		PaaI family thioesterase	131.728	251.04	0	3.93917	96.6766	-5.68504	1.66926	-3.40572	0.000659902	0.00818058	Secondary metabolites biosynthesis, transport and catabolism
IHMA87_02514_IG	IHMA87_RS12815	PA2593		hypothetical protein	0.192303	0	0	31.5133	7.92641	5.67428	2.09778	2.7049	0.00683245	0.0289704	Function unknown
IHMA87_00934_IG					270.57	132.518	4.68646	0	101.944	-5.67156	1.6578	-3.42115	0.000623578	0.00795241
IHMA87_06216_IG	IHMA87_RS31745			recombination-associated protein RdgC	47.6911	110.169	0	0	39.4649	-5.67155	1.86085	-3.04782	0.00230508	0.0156421
IHMA87_02329_IG	IHMA87_RS11850	PA2751		YihY/virulence factor BrkB family protein	91.3439	64.566	0	0	38.9775	-5.6673	1.85164	-3.0607	0.00220824	0.0154091	Function unknown
IHMA87_05177_IG		PA4704.1			37.3068	121.231	0	0	39.6343	-5.66427	1.87126	-3.02699	0.00247001	0.0163124	Function unknown
IHMA87_00512_IG	IHMA87_RS02670	PA0534		FAD-binding oxidoreductase	76.152	79.0143	0	0	38.7916	-5.66346	1.84984	-3.06159	0.00220167	0.0154091	Amino acid transport and metabolism
IHMA87_06046_IG	IHMA87_RS30870	PA5502		hypothetical protein	57.6909	97.3005	0	0	38.7478	-5.65598	1.85493	-3.04916	0.00229479	0.01562	Function unknown
IHMA87_00192_IG	IHMA87_RS01040	PA0203		extracellular solute-binding protein	72.1136	82.1749	0	0	38.5721	-5.6556	1.85054	-3.05619	0.00224169	0.0154963	Amino acid transport and metabolism
IHMA87_00752_IG	IHMA87_RS03895	PA4176		peptidyl-prolyl cis-trans isomerase	73.652	80.5946	0	0	38.5617	-5.65544	1.8504	-3.05634	0.0022406	0.0154963	Posttranslational modification, protein turnover, chaperones
IHMA87_05076_IG	IHMA87_RS25985	PA4616		DctP family TRAP transporter solute-binding subunit	74.2289	18.0604	4114.71	2052.31	1564.83	5.65433	1.3041	4.3358	1.45229e-05	0.000528301	Carbohydrate transport and metabolism
IHMA87_00281_IG	IHMA87_RS01495	PA0303		ABC transporter permease subunit	171.15	199.342	0	3.93917	93.6076	-5.65108	1.66322	-3.39767	0.000679618	0.00826538	Amino acid transport and metabolism
IHMA87_00016_IG					2.88454	2.0318	342.112	19.6958	91.681	5.64971	1.47383	3.83335	0.000126409	0.00283334
IHMA87_05128_IG	IHMA87_RS26245	PA4669	ispE	4-(cytidine 5'-diphospho)-2-C-methyl-D-erythritol kinase	69.2291	83.0779	0	0	38.0767	-5.63813	1.85178	-3.04471	0.00232902	0.0157564	Lipid transport and metabolism
IHMA87_05922_IG	IHMA87_RS30230	PA5391		DUF1028 domain-containing protein	65.5753	86.0127	0	0	37.897	-5.63099	1.85285	-3.0391	0.00237282	0.0158117	Function unknown
IHMA87_01107_IG	IHMA87_RS05725			4-oxalomesaconate tautomerase	1.34612	1.58029	84.3563	114.236	50.3796	5.62708	1.37171	4.10222	4.09204e-05	0.00117925
IHMA87_04088_IG	IHMA87_RS20960	PA1116		S1 RNA-binding domain-containing protein	109.036	43.7965	0	0	38.2081	-5.62647	1.86528	-3.01643	0.00255774	0.0165954	Function unknown
IHMA87_05647_IG	IHMA87_RS28820	PA5166		sigma-54-dependent Fis family transcriptional regulator	64.9984	86.0127	0	0	37.7528	-5.62584	1.85322	-3.03572	0.00239964	0.0158949	Signal transduction mechanisms
IHMA87_04669_IG	IHMA87_RS23920	PA4354		helix-turn-helix transcriptional regulator	95.9592	54.8585	0	0	37.7044	-5.61917	1.85761	-3.02495	0.00248675	0.0163257	Transcription
IHMA87_00588_IG	IHMA87_RS03070	PA0596		phosphotransferase	105.767	45.151	0	0	37.7294	-5.61188	1.86446	-3.00992	0.00261315	0.0167241	General function prediction only
IHMA87_00613_IG	IHMA87_RS03195	PA0621		phage tail protein	75.1905	73.3704	0	0	37.1402	-5.60584	1.85304	-3.02521	0.00248462	0.0163257	Function unknown
IHMA87_00376_IG	IHMA87_RS01980	PA0397	czcD	CDF family zinc transporter CzcD	83.2672	65.0175	0	0	37.0712	-5.60212	1.85427	-3.0212	0.00251778	0.0164807	Inorganic ion transport and metabolism
IHMA87_05095_IG	IHMA87_RS26080	PA4633		methyl-accepting chemotaxis protein	142.881	14.6741	0	0	39.3888	-5.60003	1.9172	-2.92095	0.0034897	0.0195421	Signal transduction mechanisms
IHMA87_04484_IG	IHMA87_RS22985	PA0772	recO	DNA repair protein RecO	53.4602	95.0429	0	0	37.1258	-5.59818	1.85906	-3.01129	0.00260138	0.0167241	Replication, recombination and repair
IHMA87_00515_IG	IHMA87_RS02685	PA0537		LemA family protein	77.6904	69.5326	0	0	36.8057	-5.5936	1.85394	-3.01715	0.00255165	0.0165954	Function unknown
IHMA87_05740_IG	IHMA87_RS29280	PA5255		Rsd/AlgQ family anti-sigma factor	74.2289	72.2416	0	0	36.6176	-5.58704	1.85412	-3.01331	0.00258411	0.0167176	Transcription
IHMA87_05543_IG	IHMA87_RS28300	PA5061		phasin family protein	47.4988	100.235	0	0	36.9335	-5.58675	1.86328	-2.99834	0.00271451	0.0171122	Function unknown
IHMA87_05352_IG	IHMA87_RS27335	PA4864		urease accessory protein UreD	79.6134	66.8235	0	0	36.6092	-5.58612	1.85467	-3.01192	0.00259604	0.0167241	Posttranslational modification, protein turnover, chaperones
IHMA87_02759_IG	IHMA87_RS14115	PA2396		N(5)-hydroxyornithine transformylase PvdF	10.1921	0	79.6699	740.563	207.606	5.58463	1.66786	3.34838	0.000812852	0.00920264	Nucleotide transport and metabolism
IHMA87_05787_IG	IHMA87_RS29520			hypothetical protein	86.9209	59.5994	0	0	36.6301	-5.58457	1.85661	-3.00793	0.00263034	0.0167241
IHMA87_00421_IG	IHMA87_RS02200	PA0440		NAD(P)-dependent oxidoreductase	44.9989	102.719	0	0	36.9294	-5.58419	1.86532	-2.99369	0.00275626	0.017282	Amino acid transport and metabolism
IHMA87_00765_IG	IHMA87_RS03960			nuclear transport factor 2 family protein	56.7294	89.1733	0	0	36.4757	-5.57748	1.85811	-3.00169	0.00268486	0.017022
IHMA87_04634_IG	IHMA87_RS23745	PA4332		GGDEF domain-containing protein	40.5759	106.782	0	0	36.8395	-5.5761	1.86958	-2.98255	0.00285858	0.0175712	Signal transduction mechanisms
IHMA87_05847_IG	IHMA87_RS29845	PA5322		phosphomannomutase/phosphoglucomutase	196.341	172.477	4.68646	0	93.3762	-5.56765	1.6527	-3.36882	0.000754909	0.00891033	Signal transduction mechanisms
IHMA87_00851_IG	IHMA87_RS04395	PA4073		aldehyde dehydrogenase family protein	90.1901	54.407	0	0	36.1493	-5.56462	1.8597	-2.99222	0.00276956	0.0172841	Energy production and conversion
IHMA87_05970_IG	IHMA87_RS30480			hypothetical protein	79.998	63.4372	0	0	35.8588	-5.55816	1.85668	-2.9936	0.00275703	0.017282
IHMA87_04053_IG	IHMA87_RS20775	PA1164	tcdA	tRNA cyclic N6-threonylcarbamoyladenosine(37) synthase TcdA	42.6913	102.041	0	0	36.1831	-5.55567	1.86811	-2.97395	0.00293992	0.0177757	Coenzyme transport and metabolism
IHMA87_00893_IG	IHMA87_RS04605	PA4035		hypothetical protein	76.5366	66.372	0	0	35.7271	-5.55396	1.85636	-2.99185	0.00277293	0.0172841	Function unknown
IHMA87_05857_IG	IHMA87_RS29895	PA5332		exodeoxyribonuclease III	59.4216	83.5294	0	0	35.7378	-5.55231	1.85804	-2.98827	0.00280563	0.0174389	Replication, recombination and repair
IHMA87_00110_IG	IHMA87_RS00595	PA0107		cytochrome c oxidase assembly protein	143.458	10.6105	0	0	38.5171	-5.5521	1.93341	-2.87167	0.00408309	0.0215211	Posttranslational modification, protein turnover, chaperones
IHMA87_06023_IG	IHMA87_RS30755	PA5479	gltP	glutamate/aspartate:proton symporter GltP	49.6142	93.6884	0	0	35.8256	-5.54947	1.86301	-2.97877	0.00289411	0.0177404	Energy production and conversion
IHMA87_03929_IG	IHMA87_RS20140	PA1303	lepB	signal peptidase I	69.4214	72.2416	0	0	35.4158	-5.5427	1.85671	-2.98523	0.00283368	0.0175579	Intracellular trafficking, secretion, and vesicular transport
IHMA87_05288_IG	IHMA87_RS27040	PA4806		helix-turn-helix transcriptional regulator	92.4977	49.8919	0	0	35.5974	-5.5416	1.86312	-2.97437	0.00293593	0.0177757	Transcription
IHMA87_02129_IG	IHMA87_RS10835	PA2838		LysR family transcriptional regulator	72.6905	68.8553	0	0	35.3865	-5.54159	1.8568	-2.98448	0.00284059	0.0175579	Transcription
IHMA87_01218_IG	IHMA87_RS06295	PA3736		homoserine dehydrogenase	51.9218	90.3021	0	0	35.556	-5.54142	1.86192	-2.97618	0.00291862	0.0177757	Transcription
IHMA87_02819_IG	IHMA87_RS14440	PA2279		arsenate reductase ArsC	50.768	90.9793	0	0	35.4368	-5.53628	1.86277	-2.97207	0.00295795	0.0178361	Signal transduction mechanisms
IHMA87_03244_IG					37.1145	14.8998	229.637	3127.7	852.337	5.5307	1.41205	3.91678	8.97382e-05	0.00211839
IHMA87_05250_IG	IHMA87_RS26850	PA4770		L-lactate permease	99.6129	42.2162	0	0	35.4573	-5.52946	1.86931	-2.95803	0.00309614	0.0182237	Energy production and conversion
IHMA87_05527_IG	IHMA87_RS28210	PA5045		penicillin-binding protein 1A	38.076	104.073	0	0	35.5373	-5.52712	1.87344	-2.95025	0.00317518	0.0185414	Cell wall/membrane/envelope biogenesis
IHMA87_00057_IG	IHMA87_RS00330	PA0055		DUF1993 family protein	91.7285	48.9889	0	0	35.1793	-5.52569	1.86425	-2.96403	0.00303636	0.0180241	Function unknown
IHMA87_02274_IG	IHMA87_RS11565	PA2797		STAS domain-containing protein	80.7672	58.6963	0	0	34.8659	-5.51988	1.85973	-2.96811	0.00299637	0.0179721	Signal transduction mechanisms
IHMA87_01281_IG	IHMA87_RS06605	PA3687		phosphoenolpyruvate carboxylase	45.9604	93.4626	0	0	34.8558	-5.51109	1.86681	-2.95214	0.00315578	0.0184767	Energy production and conversion
IHMA87_01381_IG	IHMA87_RS07105	PA3589		3-oxoadipyl-CoA thiolase	69.2291	69.0811	0	0	34.5775	-5.51091	1.85858	-2.96512	0.00302569	0.0180241	Lipid transport and metabolism
IHMA87_00334_IG	IHMA87_RS01770	PA0357	mutM	bifunctional DNA-formamidopyrimidine glycosylase/DNA-(apurinic or apyrimidinic site) lyase	54.2294	84.4324	0	0	34.6655	-5.5101	1.86192	-2.95936	0.00308275	0.0181931	Replication, recombination and repair
IHMA87_00017_IG	IHMA87_RS00080	PA0016	trkA	Trk system potassium transporter TrkA	74.2289	63.8887	0	0	34.5294	-5.50861	1.8591	-2.96306	0.00304599	0.0180241	Inorganic ion transport and metabolism
IHMA87_00331_IG	IHMA87_RS01755	PA0354		class I SAM-dependent rRNA methyltransferase	40.9605	98.655	0	0	34.9039	-5.50775	1.87108	-2.94361	0.00324407	0.0187952	General function prediction only
IHMA87_01238_IG	IHMA87_RS06390	PA3716		WG repeat-containing protein	26.1532	116.038	0	0	35.5478	-5.5068	1.89068	-2.91259	0.0035844	0.0198349	Function unknown
IHMA87_03930_IG	IHMA87_RS20145	PA1302		TonB-dependent receptor	103.267	36.5723	0	0	34.9598	-5.50445	1.87573	-2.93457	0.00334015	0.0190836	Inorganic ion transport and metabolism
IHMA87_03559_IG	IHMA87_RS18290	PA1610	fabA	3-hydroxyacyl-[acyl-carrier-protein] dehydratase FabA	36.7299	101.138	0	0	34.467	-5.48636	1.87603	-2.92445	0.00345067	0.0194352	Lipid transport and metabolism
IHMA87_00455_IG	IHMA87_RS02380	PA0473		glutathione S-transferase family protein	32.4992	105.879	0	0	34.5946	-5.48469	1.88126	-2.91543	0.00355194	0.0197714	Posttranslational modification, protein turnover, chaperones
IHMA87_00757_IG	IHMA87_RS03920	PA4170		NAD(P)/FAD-dependent oxidoreductase	25.5763	113.781	0	0	34.8392	-5.48012	1.8923	-2.89601	0.00377935	0.0204851	Posttranslational modification, protein turnover, chaperones
IHMA87_05711_IG					64.2292	70.8871	0	0	33.7791	-5.47962	1.86065	-2.94501	0.00322941	0.0187593
IHMA87_05686_IG	IHMA87_RS29015	PA5203	gshA	glutamate--cysteine ligase	78.6519	56.4388	0	0	33.7727	-5.47737	1.86244	-2.94097	0.00327187	0.018907	Coenzyme transport and metabolism
IHMA87_01938_IG	IHMA87_RS09910	PA3029	moaB	molybdenum cofactor biosynthesis protein B	54.0371	80.8203	0	0	33.7144	-5.47382	1.86357	-2.93728	0.003311	0.0190143	Coenzyme transport and metabolism
IHMA87_05541_IG	IHMA87_RS28290	PA5059		TetR/AcrR family transcriptional regulator	57.3063	76.9825	0	0	33.5722	-5.46984	1.86251	-2.9368	0.00331615	0.0190143	Transcription
IHMA87_00162_IG	IHMA87_RS00870	PA0160		hypothetical protein	173.265	147.192	0	3.93917	81.0991	-5.46235	1.6715	-3.26794	0.00108335	0.0108421	Function unknown
IHMA87_05694_IG	IHMA87_RS29055	PA5211		NfeD family protein	83.8441	49.6661	0	0	33.3776	-5.45823	1.86642	-2.92443	0.00345086	0.0194352	Intracellular trafficking, secretion, and vesicular transport
IHMA87_00247_IG	IHMA87_RS01330	PA0268		PLP-dependent aminotransferase family protein	78.2673	54.8585	0	0	33.2815	-5.45755	1.86392	-2.928	0.00341154	0.0193118	Amino acid transport and metabolism
IHMA87_06310_IG	IHMA87_RS32295			hypothetical protein	157.881	181.056	4.68646	0	85.9057	-5.45745	1.65739	-3.2928	0.000991944	0.0105489
IHMA87_00601_IG	IHMA87_RS03135	PA0609		anthranilate synthase component I	58.8447	74.0477	0	0	33.2231	-5.45664	1.86277	-2.92931	0.00339718	0.0193118	Coenzyme transport and metabolism
IHMA87_00307_IG	IHMA87_RS01635	PA0330	rpiA	ribose-5-phosphate isomerase RpiA	50.9603	81.9491	0	0	33.2273	-5.45317	1.86587	-2.92259	0.00347132	0.0195009	Carbohydrate transport and metabolism
IHMA87_02389_IG					57.3063	74.2734	0	0	32.8949	-5.44312	1.86385	-2.92036	0.00349627	0.0195421
IHMA87_05467_IG	IHMA87_RS27905	PA4974	opmH	efflux transporter outer membrane subunit OpmH	42.8836	89.6248	0	0	33.1271	-5.44279	1.87155	-2.90818	0.00363542	0.0200672	Intracellular trafficking, secretion, and vesicular transport
IHMA87_00503_IG	IHMA87_RS02625	PA0527		Crp/Fnr family transcriptional regulator	207.879	127.777	4.68646	0	85.0858	-5.43967	1.66234	-3.2723	0.00106676	0.0108421	Signal transduction mechanisms
IHMA87_00251_IG	IHMA87_RS01350	PA0274		hypothetical protein	39.4221	92.7854	0	0	33.0519	-5.43617	1.8748	-2.89961	0.00373629	0.0203706	Function unknown
IHMA87_05188_IG	IHMA87_RS26545	PA4714		DUF411 domain-containing protein	21.1533	114.458	0	0	33.9028	-5.43476	1.90218	-2.85712	0.00427502	0.0221642	General function prediction only
IHMA87_04311_IG	IHMA87_RS22115	PA0926		hypothetical protein	64.2292	66.1463	0	0	32.5939	-5.43226	1.86345	-2.91516	0.00355511	0.0197714	Function unknown
IHMA87_00606_IG	IHMA87_RS03160	PA0614		holin	65.7676	64.3402	0	0	32.527	-5.42954	1.86362	-2.91343	0.00357479	0.0198311	Function unknown
IHMA87_05329_IG	IHMA87_RS27215	PA4841		NUDIX hydrolase	36.153	95.2687	0	0	32.8554	-5.42445	1.87852	-2.88762	0.00388172	0.020856	General function prediction only
IHMA87_00180_IG	IHMA87_RS00960	PA0179		response regulator	89.9978	39.7329	0	0	32.4327	-5.41246	1.87534	-2.88612	0.00390024	0.0209049	Transcription
IHMA87_05697_IG	IHMA87_RS29070	PA5214	gcvH	glycine cleavage system protein GcvH	70.1906	58.0191	0	0	32.0524	-5.40924	1.8655	-2.89962	0.00373621	0.0203706	Amino acid transport and metabolism
IHMA87_04511_IG	IHMA87_RS23120	PA0746		acyl-CoA dehydrogenase	60.3831	67.7265	0	0	32.0274	-5.40863	1.86516	-2.89982	0.00373377	0.0203706	Lipid transport and metabolism
IHMA87_05941_IG					80.7672	47.6343	0	0	32.1004	-5.40622	1.86976	-2.8914	0.00383525	0.0207066
IHMA87_05924_IG	IHMA87_RS30240	PA5393		FAD-dependent oxidoreductase	97.4976	31.6057	0	0	32.2758	-5.39523	1.88497	-2.86223	0.00420667	0.0220676	Inorganic ion transport and metabolism
IHMA87_00511_IG	IHMA87_RS02660	PA0533		helix-turn-helix transcriptional regulator	184.419	119.199	0	3.93917	76.8891	-5.38872	1.67803	-3.21135	0.00132113	0.0120147	Transcription
IHMA87_05532_IG	IHMA87_RS28235	PA5050		primosomal protein N'	46.9219	78.7885	0	0	31.4276	-5.37816	1.87131	-2.87401	0.00405293	0.021413	Replication, recombination and repair
IHMA87_00970_IG	IHMA87_RS04995			helix-turn-helix transcriptional regulator	69.2291	55.9873	0	0	31.3041	-5.37756	1.8677	-2.87925	0.00398626	0.0211615
IHMA87_06061_IG	IHMA87_RS30945	PA5516	pdxY	pyridoxal kinase PdxY	44.422	80.8203	0	0	31.3106	-5.37133	1.87322	-2.86743	0.0041382	0.0217599	Coenzyme transport and metabolism
IHMA87_05373_IG	IHMA87_RS27435	PA4884		hypothetical protein	98.4591	28.6709	0	0	31.7825	-5.37051	1.8899	-2.84169	0.00448751	0.0226313	Function unknown
IHMA87_00620_IG	IHMA87_RS03225	PA0627		phage tail protein	16.9227	112.652	0	0	32.3936	-5.36414	1.91446	-2.80191	0.00508004	0.0241384	General function prediction only
IHMA87_06033_IG	IHMA87_RS30810	PA5490		cytochrome c4	42.6913	81.9491	0	0	31.1601	-5.36362	1.87476	-2.86096	0.00422354	0.0221039	Energy production and conversion
IHMA87_01389_IG	IHMA87_RS07150	PA3579	glpK	glycerol kinase GlpK	29.9993	95.9459	0	0	31.4863	-5.36068	1.88823	-2.839	0.00452549	0.0227711	Energy production and conversion
IHMA87_05267_IG	IHMA87_RS26930	PA4785		acetyl-CoA C-acetyltransferase	44.0374	79.9173	0	0	30.9887	-5.35762	1.87407	-2.85882	0.00425225	0.0221289	Lipid transport and metabolism
IHMA87_00839_IG	IHMA87_RS04330	PA4085		fimbria/pilus periplasmic chaperone	8.84594	0	445.214	129.992	146.013	5.35624	1.62348	3.29924	0.000969469	0.010443	Intracellular trafficking, secretion, and vesicular transport
IHMA87_00052_IG	IHMA87_RS00305	PA0047		lipoprotein	20.1918	107.459	0	0	31.9128	-5.35596	1.90608	-2.80994	0.00495512	0.0240001	Function unknown
IHMA87_01088_IG					37.6914	86.2385	0	0	30.9825	-5.35109	1.87948	-2.84712	0.00441171	0.0225817
IHMA87_02736_IG	IHMA87_RS14000	PA2420		OprD family porin	48.6526	74.2734	0	0	30.7315	-5.35008	1.87172	-2.85837	0.00425824	0.0221289	Function unknown
IHMA87_04044_IG	IHMA87_RS20730	PA1173		nitrate reductase cytochrome c-type subunit	38.8452	84.6582	0	0	30.8758	-5.34795	1.87852	-2.84689	0.0044148	0.0225817	Energy production and conversion
IHMA87_01629_IG	IHMA87_RS08380	PA3308	rapA	RNA polymerase-associated protein RapA	55.9602	66.372	0	0	30.583	-5.34673	1.86947	-2.86003	0.00423607	0.0221173	Transcription
IHMA87_00597_IG	IHMA87_RS03115	PA0605		ABC transporter permease	38.8452	84.2067	0	0	30.763	-5.34323	1.87871	-2.8441	0.00445371	0.0226313	Amino acid transport and metabolism
IHMA87_05406_IG	IHMA87_RS27595	PA4917		nicotinate-nicotinamide nucleotide adenylyltransferase	38.4606	84.4324	0	0	30.7233	-5.34114	1.87914	-2.84234	0.00447841	0.0226313	Coenzyme transport and metabolism
IHMA87_05154_IG	IHMA87_RS26385	PA4688		iron ABC transporter permease	78.6519	43.1192	0	0	30.4428	-5.33396	1.87574	-2.84365	0.00445998	0.0226313	Inorganic ion transport and metabolism
IHMA87_02580_IG	IHMA87_RS13150			hypothetical protein	88.2671	34.089	0	0	30.589	-5.3303	1.88404	-2.82918	0.00466678	0.023376
IHMA87_05767_IG	IHMA87_RS29415	PA5286		YjbQ family protein	52.8833	67.7265	0	0	30.1525	-5.32714	1.8713	-2.84676	0.00441662	0.0225817	Function unknown
IHMA87_00256_IG					25.384	97.9777	0	0	30.8404	-5.3255	1.89649	-2.80809	0.00498369	0.0240001
IHMA87_04934_IG	IHMA87_RS25230		ssb	single-stranded DNA-binding protein	226.148	276.324	0	7.87833	127.588	-5.32268	1.55052	-3.43283	0.000597309	0.00779822
IHMA87_05840_IG	IHMA87_RS29810	PA5315	rpmG	50S ribosomal protein L33	159.419	144.032	4.68646	0	77.0343	-5.31332	1.66365	-3.19378	0.00140421	0.012316	Translation, ribosomal structure and biogenesis
IHMA87_05619_IG	IHMA87_RS28680			DUF2164 domain-containing protein	86.7286	33.8633	0	0	30.148	-5.31133	1.885	-2.81769	0.00483712	0.0238223
IHMA87_03422_IG	IHMA87_RS17600	PA1782		bifunctional protein-serine/threonine kinase/phosphatase	13.0766	112.426	0	0	31.3757	-5.30863	1.92805	-2.75337	0.00589851	0.0262874	Replication, recombination and repair
IHMA87_00847_IG	IHMA87_RS04375	PA4078		amino acid adenylation domain-containing protein	72.4982	79.9173	1223.17	6669.01	2011.15	5.30729	1.31131	4.04732	5.18069e-05	0.00141925	Secondary metabolites biosynthesis, transport and catabolism
IHMA87_02512_IG	IHMA87_RS12805	PA2604		Bax inhibitor-1/YccA family protein	0.192303	0.225755	37.4917	0	9.47744	5.30695	1.96014	2.70744	0.00678039	0.0288232	General function prediction only
IHMA87_05331_IG	IHMA87_RS27230	PA4843		PleD family two-component system response regulator	103.267	182.41	0	3.93917	72.404	-5.3068	1.68431	-3.15072	0.00162871	0.0135085	Signal transduction mechanisms
IHMA87_03406_IG	IHMA87_RS17515	PA1796.2		tRNA-His	72.6905	45.8283	0	0	29.6297	-5.30078	1.87559	-2.8262	0.0047104	0.0234885	Function unknown
IHMA87_01099_IG	IHMA87_RS05685	PA3850		hypothetical protein	29.6147	90.5278	0	0	30.0356	-5.29975	1.89078	-2.80295	0.00506374	0.0241384	Function unknown
IHMA87_02312_IG	IHMA87_RS11765			hypothetical protein	54.9986	62.3084	0	0	29.3268	-5.29094	1.87303	-2.8248	0.00473105	0.0235386
IHMA87_05314_IG	IHMA87_RS27150	PA4828		DUF2214 family protein	27.4993	92.1081	0	0	29.9019	-5.29024	1.89423	-2.79282	0.00522507	0.0243738	Function unknown
IHMA87_03902_IG	IHMA87_RS20005	PA1329		hypothetical protein	50.9603	65.9205	0	0	29.2202	-5.28505	1.87425	-2.81982	0.00480499	0.0237997	General function prediction only
IHMA87_00399_IG	IHMA87_RS02090	PA0419		16S rRNA (uracil(1498)-N(3))-methyltransferase	85.7671	32.283	0	0	29.5125	-5.28171	1.88797	-2.79756	0.00514895	0.0242066	Function unknown
IHMA87_02516_IG	IHMA87_RS12825	PA2591		helix-turn-helix transcriptional regulator	46.5373	70.2098	0	0	29.1868	-5.28138	1.87621	-2.81492	0.00487891	0.0238465	Transcription
IHMA87_00233_IG	IHMA87_RS01255	PA0246		MFS transporter	81.3442	36.1208	0	0	29.3662	-5.28038	1.88382	-2.80301	0.00506274	0.0241384	Carbohydrate transport and metabolism
IHMA87_04543_IG	IHMA87_RS23280	PA0701a		helix-turn-helix domain-containing protein	81.3442	67.275	927.92	6688.7	1941.31	5.27751	1.33575	3.95098	7.78332e-05	0.00189793	Function unknown
IHMA87_00742_IG	IHMA87_RS03835	PA4184		GlxA family transcriptional regulator	28.2685	89.1733	0	0	29.3605	-5.26829	1.89382	-2.78183	0.00540537	0.0248849	Transcription
IHMA87_01639_IG	IHMA87_RS08410	PA3303		MFS transporter	24.6148	93.4626	0	0	29.5194	-5.26809	1.89965	-2.7732	0.00555086	0.0252923	Carbohydrate transport and metabolism
IHMA87_00788_IG	IHMA87_RS04070	PA4133	ccoN	cytochrome-c oxidase%2C cbb3-type subunit I	64.0369	51.2464	0	0	28.8208	-5.26704	1.87525	-2.80872	0.00497394	0.0240001	Posttranslational modification, protein turnover, chaperones
IHMA87_01519_IG	IHMA87_RS07820	PA3923		DUF1302 domain-containing protein	59.2293	55.7615	0	0	28.7477	-5.26452	1.87469	-2.80822	0.00498169	0.0240001	Function unknown
IHMA87_01610_IG	IHMA87_RS08280	PA3338		SelT/SelW/SelH family protein	59.4216	55.5358	0	0	28.7393	-5.26411	1.87473	-2.80793	0.00498606	0.0240001	Posttranslational modification, protein turnover, chaperones
IHMA87_05270_IG	IHMA87_RS26945	PA4788		MaoC family dehydratase	47.1142	67.7265	0	0	28.7102	-5.2602	1.87701	-2.80244	0.00507181	0.0241384	Lipid transport and metabolism
IHMA87_00182_IG	IHMA87_RS00970	PA0181		LysR family transcriptional regulator	43.4605	71.5644	0	0	28.7562	-5.25995	1.87895	-2.79941	0.00511956	0.0242066	Transcription
IHMA87_05712_IG	IHMA87_RS29145	PA5229		EVE domain-containing protein	55.9602	58.4706	0	0	28.6077	-5.258	1.87511	-2.8041	0.00504577	0.0241384	Function unknown
IHMA87_02396_IG	IHMA87_RS12215			toxin	50.3834	63.4372	0	0	28.4551	-5.24981	1.8765	-2.79766	0.00514749	0.0242066
IHMA87_05977_IG	IHMA87_RS30515	PA5443	uvrD	DNA helicase II	62.4985	51.2464	0	0	28.4362	-5.24925	1.87633	-2.79761	0.00514823	0.0242066	Replication, recombination and repair
IHMA87_04550_IG	IHMA87_RS23315	PA0695		energy transducer TonB	50.768	62.7599	0	0	28.382	-5.24652	1.87661	-2.79575	0.00517794	0.0242402	Cell wall/membrane/envelope biogenesis
IHMA87_05205_IG	IHMA87_RS26620	PA4728	folK	2-amino-4-hydroxy-6-hydroxymethyldihydropteridine diphosphokinase	0.769212	1.12878	4.68646	106.357	28.2355	5.24583	1.60648	3.26542	0.001093	0.0108421	Coenzyme transport and metabolism
IHMA87_00849_IG	IHMA87_RS04385	PA4076		hypothetical protein	31.1531	83.7552	0	0	28.7271	-5.24509	1.89075	-2.77407	0.00553594	0.0252763	Function unknown
IHMA87_01769_IG	IHMA87_RS09065	PA3177		GGDEF domain-containing protein	54.2294	58.6963	0	0	28.2314	-5.24018	1.87644	-2.79261	0.00522845	0.0243738	Signal transduction mechanisms
IHMA87_00629_IG	IHMA87_RS03275	PA0653		OsmC family protein	171.15	99.558	0	3.93917	68.6617	-5.23739	1.68715	-3.10428	0.00190744	0.0146708	Posttranslational modification, protein turnover, chaperones
IHMA87_04539_IG	IHMA87_RS23260			CatB-related O-acetyltransferase	75.9597	37.4754	0	0	28.3588	-5.23669	1.88448	-2.77885	0.0054551	0.02501
IHMA87_01670_IG	IHMA87_RS08570	PA3269		AraC family transcriptional regulator	70.5752	42.442	0	0	28.2543	-5.23634	1.88078	-2.78414	0.00536701	0.0248611	Transcription
IHMA87_02572_IG	IHMA87_RS13105			lysozyme	11.9228	6.09539	515.511	354.525	222.013	5.23558	1.27332	4.11177	3.92644e-05	0.0011563
IHMA87_05992_IG	IHMA87_RS30590			FAD-binding oxidoreductase	165.188	103.396	0	3.93917	68.1308	-5.22851	1.68628	-3.10061	0.00193123	0.0146708
IHMA87_05794_IG					58.4601	53.2782	0	0	27.9346	-5.226	1.8775	-2.78349	0.0053778	0.0248611
IHMA87_05142_IG	IHMA87_RS26325	PA4676		carbonate dehydratase	43.6528	68.1781	0	0	27.9577	-5.22323	1.88076	-2.77719	0.00548307	0.0250865	Inorganic ion transport and metabolism
IHMA87_00766_IG	IHMA87_RS03965			LysR family transcriptional regulator	59.037	52.3752	0	0	27.853	-5.22197	1.87788	-2.78078	0.00542286	0.0249137
IHMA87_05645_IG	IHMA87_RS28810	PA5164	rfbC	dTDP-4-dehydrorhamnose 3%2C5-epimerase	123.843	142.226	0	3.93917	67.502	-5.22016	1.68291	-3.10188	0.00192298	0.0146708	Cell wall/membrane/envelope biogenesis
IHMA87_05700_IG	IHMA87_RS29085	PA5217		extracellular solute-binding protein	73.4597	38.1526	0	0	27.9031	-5.21632	1.88487	-2.76747	0.00564939	0.0255316	Inorganic ion transport and metabolism
IHMA87_05626_IG	IHMA87_RS28715	PA5147	mutY	A/G-specific adenine glycosylase	442.874	309.285	11331.9	23950.1	9008.54	5.21447	1.24511	4.18795	2.81485e-05	0.000932263	Replication, recombination and repair
IHMA87_04392_IG	IHMA87_RS22530	PA0864		helix-turn-helix transcriptional regulator	49.0373	61.4054	0	0	27.6107	-5.2095	1.87935	-2.77197	0.00557179	0.0253357	Transcription
IHMA87_01808_IG	IHMA87_RS09260	PA3133.2		tRNA-Ala	110.574	7.90143	0	0	29.6189	-5.20703	1.95407	-2.66471	0.00770537	0.0304054	Function unknown
IHMA87_00404_IG	IHMA87_RS02115	PA0424	mexR	MarR family transcriptional repressor MexR	59.9985	49.8919	0	0	27.4726	-5.20316	1.87955	-2.76829	0.00563506	0.0255188	Transcription
IHMA87_00282_IG	IHMA87_RS01500	PA0304		ABC transporter permease subunit	84.8056	197.084	4.68646	0	71.6441	-5.20176	1.68155	-3.09344	0.00197852	0.0147619	Amino acid transport and metabolism
IHMA87_06142_IG	IHMA87_RS31370			hypothetical protein	0.384606	0	23.4323	7.87833	7.92381	5.19721	1.94683	2.66957	0.00759485	0.0303111
IHMA87_05699_IG	IHMA87_RS29080	PA5216		iron ABC transporter permease	44.0374	65.2432	0	0	27.3202	-5.19318	1.88224	-2.75905	0.00579697	0.0260394	Inorganic ion transport and metabolism
IHMA87_02803_IG	IHMA87_RS14355	PA2314		MFS transporter	83.4595	27.3164	0	0	27.694	-5.19191	1.89815	-2.73525	0.00623328	0.0272276	Carbohydrate transport and metabolism
IHMA87_01475_IG	IHMA87_RS07595	PA3475		transporter substrate-binding domain-containing protein	53.0756	55.7615	0	0	27.2093	-5.19082	1.87995	-2.76115	0.00575988	0.0259253	Amino acid transport and metabolism
IHMA87_00464_IG	IHMA87_RS02425	PA0485	rarD	EamA family transporter RarD	56.7294	51.4722	0	0	27.0504	-5.18285	1.88065	-2.75588	0.00585346	0.0261871	General function prediction only
IHMA87_04028_IG	IHMA87_RS20645	PA1189		SprT family zinc-dependent metalloprotease	65.1907	42.8935	0	0	27.021	-5.17815	1.88368	-2.74896	0.00597852	0.0264797	Function unknown
IHMA87_05407_IG	IHMA87_RS27600	PA4918		nicotinamidase	83.0749	176.541	0	3.93917	65.8886	-5.17765	1.69505	-3.05457	0.00225384	0.0155161	Secondary metabolites biosynthesis, transport and catabolism
IHMA87_04648_IG	IHMA87_RS23815	PA4187		MFS transporter	116.343	140.42	0	3.93917	65.1755	-5.1734	1.68559	-3.06919	0.00214641	0.0152169	Carbohydrate transport and metabolism
IHMA87_05945_IG	IHMA87_RS30345	PA5413		low specificity L-threonine aldolase	61.7292	45.6025	0	0	26.8329	-5.17046	1.88286	-2.74607	0.00603138	0.0266606	Amino acid transport and metabolism
IHMA87_01600_IG	IHMA87_RS08230	PA3348		protein-glutamate O-methyltransferase CheR	66.5368	40.6359	0	0	26.7932	-5.16551	1.88566	-2.73936	0.00615583	0.0270892	Signal transduction mechanisms
IHMA87_05513_IG	IHMA87_RS28145	PA5029		LysR family transcriptional regulator	55.7679	51.0207	0	0	26.6971	-5.16523	1.88193	-2.74464	0.00605764	0.0267235	Transcription
IHMA87_00419_IG	IHMA87_RS02185	PA0438	codB	cytosine permease	47.8834	58.2448	0	0	26.5321	-5.15627	1.88307	-2.73823	0.00617717	0.0270892	Nucleotide transport and metabolism
IHMA87_05504_IG	IHMA87_RS28100	PA5020		acyl-CoA dehydrogenase	98.0745	12.868	0	0	27.7356	-5.15258	1.93326	-2.66524	0.00769345	0.0304054	Lipid transport and metabolism
IHMA87_03614_IG	IHMA87_RS18555	PA1558		alpha/beta hydrolase	39.2298	66.372	0	0	26.4005	-5.14491	1.88768	-2.72553	0.00641988	0.0278781	General function prediction only
IHMA87_05419_IG					56.9217	48.0858	0	0	26.2519	-5.14226	1.88398	-2.72947	0.00634357	0.027655
IHMA87_00084_IG	IHMA87_RS00465	PA0082	tssA	type VI secretion system protein TssA	59.8062	45.151	0	0	26.2393	-5.14067	1.88489	-2.72731	0.0063853	0.0277823	Function unknown
IHMA87_06098_IG	IHMA87_RS31135	PA5549	glmS	glutamine--fructose-6-phosphate transaminase (isomerizing)	162.496	103.847	4.68646	0	67.7575	-5.13859	1.67557	-3.06678	0.00216382	0.0152767	Cell wall/membrane/envelope biogenesis
IHMA87_04815_IG	IHMA87_RS24635	PA4493		response regulator transcription factor	79.8057	26.4134	0	0	26.5548	-5.13622	1.90181	-2.7007	0.00691934	0.0290246	Signal transduction mechanisms
IHMA87_05074_IG	IHMA87_RS25975	PA4614	mscL	large-conductance mechanosensitive channel protein MscL	75.3828	30.2512	0	0	26.4085	-5.1354	1.89659	-2.70771	0.006775	0.0288232	Cell wall/membrane/envelope biogenesis
IHMA87_00843_IG	IHMA87_RS04350	PA4081		type 1 fimbrial protein	124.228	124.843	0	3.93917	63.2524	-5.13442	1.68693	-3.04364	0.00233735	0.0157647	Cell motility
IHMA87_00077_IG	IHMA87_RS00430	PA0075		serine/threonine-protein phosphatase	38.6529	66.1463	0	0	26.1998	-5.13436	1.88872	-2.71842	0.00655936	0.0283176	Signal transduction mechanisms
IHMA87_05842_IG	IHMA87_RS29820	PA5317		ABC transporter substrate-binding protein	38.8452	65.469	0	0	26.0785	-5.12853	1.88885	-2.71516	0.00662428	0.0285196	Amino acid transport and metabolism
IHMA87_00414_IG	IHMA87_RS02160	PA0433		DUF2946 domain-containing protein	23.2687	82.8521	0	0	26.5302	-5.12837	1.90736	-2.68874	0.00717233	0.0295798	Function unknown
IHMA87_03186_IG	IHMA87_RS16365			EstA family serine hydrolase	23.461	9.03021	42.1782	1571.73	411.599	5.12216	1.49504	3.4261	0.000612323	0.00789967
IHMA87_04243_IG	IHMA87_RS21745			NAD(P)-dependent alcohol dehydrogenase	37.8837	65.9205	0	0	25.951	-5.12121	1.88999	-2.70965	0.00673543	0.0287421
IHMA87_06050_IG	IHMA87_RS30890	PA5506		MurR/RpiR family transcriptional regulator	55.5756	47.4086	0	0	25.746	-5.11617	1.88591	-2.71284	0.00667089	0.0286319	Transcription
IHMA87_00398_IG	IHMA87_RS02085	PA0418		hypothetical protein	78.8442	25.7361	0	0	26.1451	-5.11493	1.90378	-2.68672	0.00721564	0.0295798	Function unknown
IHMA87_04114_IG	IHMA87_RS21100	PA1092		flagellin	54.614	48.0858	0	0	25.675	-5.11263	1.88604	-2.71077	0.00671264	0.0287001	Cell motility
IHMA87_05160_IG	IHMA87_RS26415	PA4690.3		tRNA-Ala	66.9214	36.1208	0	0	25.7606	-5.11014	1.89195	-2.70099	0.00691327	0.0290246	Function unknown
IHMA87_05929_IG	IHMA87_RS30265	PA5398	dgcA	dimethylglycine demethylation protein DgcA	76.7289	27.0906	0	0	25.9549	-5.10796	1.90205	-2.68551	0.00724194	0.0295798	Energy production and conversion
IHMA87_04771_IG	IHMA87_RS24420	PA4450	murA	UDP-N-acetylglucosamine 1-carboxyvinyltransferase	5.19218	0	0	342.707	86.9749	5.10718	1.86652	2.73621	0.00621517	0.0272021	Cell wall/membrane/envelope biogenesis
IHMA87_04303_IG	IHMA87_RS22075	PA0934	relA	GTP diphosphokinase	52.691	49.2146	0	0	25.4764	-5.10239	1.88665	-2.70448	0.00684115	0.0289704	Transcription
IHMA87_00702_IG	IHMA87_RS03620	PA4236		catalase	68.6522	33.6375	0	0	25.5724	-5.09798	1.89477	-2.69056	0.00713322	0.029531	Inorganic ion transport and metabolism
IHMA87_00862_IG	IHMA87_RS04450	PA4063		DUF2796 domain-containing protein	24.8071	78.5628	0	0	25.8425	-5.09782	1.90599	-2.67463	0.00748111	0.0300735	Function unknown
IHMA87_03172_IG	IHMA87_RS16285	PA1959		undecaprenyl-diphosphate phosphatase	33.2684	68.6296	0	0	25.4745	-5.09234	1.89539	-2.6867	0.0072162	0.0295798	Defense mechanisms
IHMA87_01643_IG	IHMA87_RS08430	PA3300		long-chain fatty acid--CoA ligase	54.8063	46.054	0	0	25.2151	-5.08805	1.88816	-2.69472	0.00704483	0.0294201	Lipid transport and metabolism
IHMA87_04902_IG	IHMA87_RS25085			DUF3275 family protein	25.7686	63.6629	98.4157	4226.73	1103.64	5.08645	1.49636	3.39921	0.000675808	0.00826538
IHMA87_05442_IG	IHMA87_RS27775	PA4950	queG	tRNA epoxyqueuosine(34) reductase QueG	50.5757	50.1176	0	0	25.1733	-5.08637	1.88782	-2.69431	0.00705339	0.0294201	Energy production and conversion
IHMA87_01383_IG	IHMA87_RS07115	PA3587		LysR family transcriptional regulator	50.5757	49.8919	0	0	25.1169	-5.08335	1.88805	-2.69237	0.00709455	0.029531	Transcription
IHMA87_01488_IG	IHMA87_RS07665	PA3462		hybrid sensor histidine kinase/response regulator	101.728	6.5469	0	0	27.0688	-5.08314	1.96621	-2.58525	0.00973098	0.0350477	Signal transduction mechanisms
IHMA87_04412_IG	IHMA87_RS22630	PA0845		flagellar biosynthesis protein FlgM	42.3067	58.2448	0	0	25.1379	-5.08249	1.88969	-2.68959	0.00715392	0.0295616	Function unknown
IHMA87_04231_IG	IHMA87_RS21685	PA0996		AMP-binding protein	217.11	385.59	0	11.8175	153.629	-5.08246	1.51702	-3.35028	0.000807285	0.00918649	Lipid transport and metabolism
IHMA87_05362_IG	IHMA87_RS27380	PA4873		Hsp70 family protein	48.6526	51.6979	0	0	25.0876	-5.0817	1.88824	-2.69124	0.00711865	0.029531	Posttranslational modification, protein turnover, chaperones
IHMA87_05879_IG	IHMA87_RS30005	PA5353	glcF	glycolate oxidase subunit GlcF	59.9985	40.4102	0	0	25.1022	-5.07957	1.89084	-2.68641	0.0072225	0.0295798	Energy production and conversion
IHMA87_02154_IG	IHMA87_RS10960			TolC family protein	82.3057	20.318	0	0	25.6559	-5.07879	1.91514	-2.65191	0.0080037	0.0309951
IHMA87_00379_IG	IHMA87_RS01995	PA0400		cystathionine gamma-synthase	37.3068	63.2114	0	0	25.1296	-5.07862	1.89275	-2.6832	0.00729214	0.0295818	Amino acid transport and metabolism
IHMA87_05772_IG	IHMA87_RS29445			AbrB/MazE/SpoVT family DNA-binding domain-containing protein	80.5749	21.6725	0	0	25.5619	-5.07751	1.91236	-2.6551	0.0079284	0.0308717
IHMA87_01043_IG	IHMA87_RS05395	PA3898		helix-turn-helix transcriptional regulator	42.6913	57.3418	0	0	25.0083	-5.07582	1.88998	-2.68565	0.00723879	0.0295798	Transcription
IHMA87_00047_IG	IHMA87_RS00270			type I toxin-antitoxin system SymE family toxin	75.7674	25.5103	0	0	25.3194	-5.0731	1.90601	-2.66164	0.00777613	0.0305402
IHMA87_04395_IG	IHMA87_RS22545	PA0862		TenA family transcriptional regulator	39.0375	60.9539	0	0	24.9978	-5.07304	1.89198	-2.68134	0.00733276	0.0296382	Coenzyme transport and metabolism
IHMA87_00206_IG	IHMA87_RS01110	PA0217		LysR family transcriptional regulator	20.7687	81.2719	0	0	25.5101	-5.0723	1.9144	-2.64955	0.00805996	0.0311044	Transcription
IHMA87_00576_IG	IHMA87_RS03010	PA0587		YeaH/YhbH family protein	48.0757	51.4722	0	0	24.887	-5.07087	1.8891	-2.68428	0.00726868	0.0295818	Function unknown
IHMA87_01467_IG	IHMA87_RS07555	PA3483		DUF4349 domain-containing protein	57.8832	41.7647	0	0	24.912	-5.07037	1.89072	-2.68172	0.00732453	0.0296382	Function unknown
IHMA87_06229_IG	IHMA87_RS31820			Tn3 family transposase	78.8442	22.5755	0	0	25.3549	-5.06892	1.91118	-2.65225	0.00799569	0.0309951
IHMA87_06240_IG	IHMA87_RS31880			hypothetical protein	4.23067	104.75	0	0	27.2453	-5.06647	1.98553	-2.5517	0.0107198	0.0374012
IHMA87_01477_IG	IHMA87_RS07605	PA3473	rarD	EamA family transporter RarD	59.8062	39.0556	0	0	24.7155	-5.05821	1.89291	-2.6722	0.00753566	0.0301834	General function prediction only
IHMA87_04536_IG		PA0706			16.3458	85.3354	0	0	25.4203	-5.05496	1.92565	-2.62507	0.00866318	0.0325273	General function prediction only
IHMA87_01075_IG	IHMA87_RS05560	PA3864		transcriptional regulator	52.8833	45.3768	0	0	24.565	-5.05302	1.89081	-2.67241	0.00753085	0.0301834	Function unknown
IHMA87_04408_IG	IHMA87_RS22610	PA0849	trxB	thioredoxin-disulfide reductase	56.7294	41.5389	0	0	24.5671	-5.05177	1.89204	-2.67001	0.00758482	0.0303111	Posttranslational modification, protein turnover, chaperones
IHMA87_04113_IG	IHMA87_RS21095	PA1093		flagellar protein FlaG	0.384606	0	32.8052	0	8.29746	5.05083	2.06858	2.44169	0.0146188	0.0454329	Cell motility
IHMA87_05168_IG	IHMA87_RS26455	PA4696		acetolactate synthase 3 large subunit	34.8068	63.6629	0	0	24.6174	-5.04925	1.8964	-2.66254	0.0077553	0.0305124	Amino acid transport and metabolism
IHMA87_05514_IG	IHMA87_RS28150	PA5030		MFS transporter	77.6904	21.8982	0	0	24.8972	-5.04393	1.91356	-2.63589	0.00839174	0.0318153	Carbohydrate transport and metabolism
IHMA87_00994_IG	IHMA87_RS05120	PA3952		DUF2076 domain-containing protein	47.1142	50.3434	0	0	24.3644	-5.04229	1.89137	-2.66595	0.00767704	0.0304054	Function unknown
IHMA87_04141_IG	IHMA87_RS21240	PA1070		ATP-binding cassette domain-containing protein	49.2296	48.0858	0	0	24.3289	-5.04041	1.89146	-2.66483	0.0077028	0.0304054	Amino acid transport and metabolism
IHMA87_01146_IG	IHMA87_RS05920	PA3807		nucleoside-diphosphate kinase	31.5377	66.1463	0	0	24.421	-5.03517	1.90018	-2.64984	0.00805306	0.0311044	Nucleotide transport and metabolism
IHMA87_05919_IG	IHMA87_RS30215	PA5388		choline ABC transporter substrate-binding protein	37.1145	59.8251	0	0	24.2349	-5.03078	1.89576	-2.65369	0.00796163	0.0309402	Amino acid transport and metabolism
IHMA87_05954_IG	IHMA87_RS30390	PA5422		D-hexose-6-phosphate mutarotase	39.4221	57.3418	0	0	24.191	-5.02997	1.89451	-2.65503	0.0079301	0.0308717	Carbohydrate transport and metabolism
IHMA87_04806_IG	IHMA87_RS24590	PA4484	gatB	Asp-tRNA(Asn)/Glu-tRNA(Gln) amidotransferase subunit GatB	83.0749	16.4801	0	0	24.8888	-5.02874	1.92642	-2.61041	0.00904336	0.0334453	Translation, ribosomal structure and biogenesis
IHMA87_05137_IG	IHMA87_RS26290	PA4673.1		tRNA-Met	25.1917	72.6932	0	0	24.4712	-5.02813	1.9086	-2.63445	0.00842729	0.0318572	Function unknown
IHMA87_03709_IG	IHMA87_RS19040	PA1456		response regulator	49.2296	47.1828	0	0	24.1031	-5.02782	1.89249	-2.65672	0.00789043	0.0308717	Signal transduction mechanisms
IHMA87_04655_IG	IHMA87_RS23850	PA4340		YceI family protein	100.767	128.906	0	3.93917	58.403	-5.02736	1.69381	-2.96808	0.00299671	0.0179721	Function unknown
IHMA87_05698_IG	IHMA87_RS29075	PA5215	gcvT	glycine cleavage system aminomethyltransferase GcvT	51.1526	45.151	0	0	24.0759	-5.02606	1.89285	-2.65529	0.00792404	0.0308717	Amino acid transport and metabolism
IHMA87_03823_IG	IHMA87_RS19605	PA2698		hydrolase	10.769	89.8505	0	0	25.1549	-5.01812	1.94614	-2.5785	0.00992301	0.0354006	Secondary metabolites biosynthesis, transport and catabolism
IHMA87_00234_IG	IHMA87_RS01260	PA0247	pobA	4-hydroxybenzoate 3-monooxygenase	50.9603	44.4738	0	0	23.8585	-5.01377	1.89389	-2.64734	0.0081127	0.0311994	Coenzyme transport and metabolism
IHMA87_05333_IG	IHMA87_RS27240	PA4845		protein-disulfide reductase DsbD	438.643	342.019	14.0594	3.93917	199.665	-5.01309	1.41117	-3.55243	0.000381694	0.00568954	Energy production and conversion
IHMA87_01046_IG	IHMA87_RS05410	PA3895		LysR family transcriptional regulator	17.4996	80.3688	0	0	24.4671	-5.00951	1.92468	-2.60278	0.00924719	0.033887	Transcription
IHMA87_06183_IG	IHMA87_RS31585			hypothetical protein	24.2302	72.2416	0	0	24.118	-5.00747	1.91114	-2.62015	0.00878923	0.0326689
IHMA87_03419_IG	IHMA87_RS17585	PA1785		ANTAR domain-containing response regulator	35.1914	60.0509	0	0	23.8106	-5.00592	1.89862	-2.6366	0.00837413	0.0318153	Signal transduction mechanisms
IHMA87_05148_IG	IHMA87_RS26355	PA4682		hypothetical protein	50.5757	44.248	0	0	23.7059	-5.00513	1.89458	-2.64181	0.00824639	0.0315496	Function unknown
IHMA87_00773_IG	IHMA87_RS04000			short-chain dehydrogenase	180.765	214.016	0	7.87833	100.665	-5.00447	1.56083	-3.20629	0.0013446	0.0120796
IHMA87_05681_IG	IHMA87_RS28990	PA5198		LD-carboxypeptidase	42.1143	52.6009	0	0	23.6788	-5.00294	1.89523	-2.63975	0.00829677	0.0316841	Defense mechanisms
IHMA87_02431_IG					81.1518	16.2544	0	0	24.3516	-5.00004	1.92826	-2.59303	0.00951336	0.0344781
IHMA87_03123_IG	IHMA87_RS16025	PA1998		LysR family transcriptional regulator	13.2689	84.8839	0	0	24.5382	-4.99817	1.93747	-2.57974	0.00988749	0.0353306	Transcription
IHMA87_05950_IG	IHMA87_RS30370	PA5418		sarcosine oxidase subunit alpha	116.92	121.231	4.68646	0	60.7093	-4.99647	1.67909	-2.97571	0.00292316	0.0177757	General function prediction only
IHMA87_00360_IG	IHMA87_RS01900	PA0382	trmB	tRNA (guanosine(46)-N7)-methyltransferase TrmB	66.1522	28.8967	0	0	23.7622	-4.99624	1.90525	-2.62235	0.00873256	0.0325673	General function prediction only
IHMA87_01259_IG	IHMA87_RS06495	PA3709		MHS family MFS transporter	30.7685	63.8887	0	0	23.6643	-4.99307	1.90333	-2.62333	0.00870743	0.0325673	Amino acid transport and metabolism
IHMA87_05994_IG	IHMA87_RS30600			hypothetical protein	42.3067	51.6979	0	0	23.5011	-4.99295	1.89591	-2.63354	0.0084501	0.0318715
IHMA87_00102_IG	IHMA87_RS00550	PA0099		DUF4150 domain-containing protein	42.6913	51.2464	0	0	23.4844	-4.99212	1.89588	-2.63315	0.0084598	0.0318715	Function unknown
IHMA87_05473_IG	IHMA87_RS27935	PA4989		LysR family transcriptional regulator	30.9608	62.9857	0	0	23.4866	-4.98344	1.9037	-2.61777	0.00885055	0.0328417	Transcription
IHMA87_06073_IG	IHMA87_RS31010	PA5529		cation:proton antiporter	84.8056	12.4165	0	0	24.3055	-4.98278	1.94114	-2.56693	0.0102602	0.0361961	Inorganic ion transport and metabolism
IHMA87_01940_IG	IHMA87_RS09920	PA3027		AraC family transcriptional regulator	14.2304	82.4006	0	0	24.1578	-4.98209	1.93498	-2.57475	0.0100312	0.0356258	Transcription
IHMA87_02134_IG	IHMA87_RS10860	PA2833		universal stress protein	13.4612	0.677265	426.468	193.019	158.406	4.98186	1.45869	3.41529	0.000637146	0.00799443	Signal transduction mechanisms
IHMA87_03849_IG	IHMA87_RS19740	PA2724		hypothetical protein	62.6908	30.9285	0	0	23.4048	-4.97906	1.90401	-2.61504	0.00892182	0.0330509	Function unknown
IHMA87_06292_IG	IHMA87_RS32185			hypothetical protein	41.5374	51.4722	0	0	23.2524	-4.97848	1.8972	-2.62413	0.00868713	0.032562
IHMA87_05789_IG	IHMA87_RS29540			WYL domain-containing protein	224.033	168.188	4.68646	3.93917	100.212	-4.97328	1.51125	-3.29085	0.000998862	0.0105546
IHMA87_00068_IG	IHMA87_RS00385	PA0066		gamma carbonic anhydrase family protein	85.3825	148.773	4.68646	0	59.7104	-4.96775	1.68622	-2.94609	0.00321819	0.0187432	General function prediction only
IHMA87_00745_IG	IHMA87_RS03850	PA4182		FMN-binding negative transcriptional regulator	71.9213	21.8982	0	0	23.4549	-4.96688	1.91723	-2.59066	0.00957926	0.0346195	Transcription
IHMA87_00152_IG	IHMA87_RS00815	PA0150		FecR family protein	30.5762	61.6312	0	0	23.0518	-4.95849	1.90556	-2.60212	0.00926487	0.033887	Inorganic ion transport and metabolism
IHMA87_05771_IG		PA5290			57.4986	33.6375	0	0	22.784	-4.94663	1.90356	-2.59862	0.00936006	0.0339934	Posttranslational modification, protein turnover, chaperones
IHMA87_00972_IG	IHMA87_RS05005			AAA family ATPase	48.268	42.2162	0	0	22.6211	-4.94188	1.89985	-2.60119	0.00929	0.0339054
IHMA87_06074_IG	IHMA87_RS31015	PA5530		MFS transporter	40.9605	49.4404	0	0	22.6002	-4.94025	1.90024	-2.5998	0.00932772	0.0339872	Amino acid transport and metabolism
IHMA87_04849_IG	IHMA87_RS24815			helix-turn-helix domain-containing protein	64.6138	26.4134	0	0	22.7568	-4.93611	1.91174	-2.58201	0.00982276	0.0352663
IHMA87_00422_IG	IHMA87_RS02205	PA0441	hydA	dihydropyrimidinase	85.3825	128.68	0	3.93917	54.5005	-4.93337	1.70106	-2.90018	0.00372948	0.0203706	Nucleotide transport and metabolism
IHMA87_06075_IG	IHMA87_RS31020	PA5531		energy transducer TonB	286.531	128.229	9.37293	0	106.033	-4.93181	1.5705	-3.14027	0.00168793	0.0138723	Cell wall/membrane/envelope biogenesis
IHMA87_04586_IG	IHMA87_RS23495	PA4285	recC	exodeoxyribonuclease V subunit gamma	62.4985	27.9936	0	0	22.623	-4.93077	1.91005	-2.58148	0.00983769	0.0352663	Replication, recombination and repair
IHMA87_06029_IG	IHMA87_RS30790	PA5486		MarC family protein	79.4211	13.5453	0	0	23.2416	-4.93032	1.93949	-2.54207	0.0110198	0.0379674	Intracellular trafficking, secretion, and vesicular transport
IHMA87_05172_IG	IHMA87_RS26475	PA4700	mrcB	penicillin-binding protein 1B	128.074	84.8839	0	3.93917	54.2242	-4.92667	1.70146	-2.89555	0.00378498	0.0204851	Cell wall/membrane/envelope biogenesis
IHMA87_04480_IG		PA0776			25.9609	64.3402	0	0	22.5753	-4.92465	1.91296	-2.57435	0.0100428	0.0356258	Function unknown
IHMA87_05822_IG	IHMA87_RS29720	PA5297		pyruvate oxidase	17.6919	72.9189	0	0	22.6527	-4.91104	1.92869	-2.54631	0.0108867	0.0378609	Amino acid transport and metabolism
IHMA87_05565_IG	IHMA87_RS28410	PA5083		RidA family protein	103.459	106.331	0	3.93917	53.4322	-4.91016	1.69928	-2.88956	0.00385781	0.0207779	Translation, ribosomal structure and biogenesis
IHMA87_00978_IG	IHMA87_RS05045		phnE	phosphonate ABC transporter%2C permease protein PhnE	52.3064	36.1208	0	0	22.1068	-4.90855	1.90457	-2.57725	0.00995894	0.0354717
IHMA87_04838_IG	IHMA87_RS24755	PA4516		sel1 repeat family protein	45.5758	42.6677	0	0	22.0609	-4.9082	1.90252	-2.57984	0.00988472	0.0353306	General function prediction only
IHMA87_02252_IG					52.8833	34.992	0	0	21.9688	-4.89949	1.90585	-2.57076	0.0101474	0.0359125
IHMA87_04688_IG	IHMA87_RS24020	PA4373		DUF1513 domain-containing protein	19.9995	69.3068	0	0	22.3266	-4.89827	1.92438	-2.54537	0.0109162	0.0378609	Function unknown
IHMA87_03654_IG	IHMA87_RS18765	PA1521	guaD	guanine deaminase	37.3068	49.6661	0	0	21.7432	-4.8871	1.9055	-2.56473	0.0103256	0.0363542	General function prediction only
IHMA87_00540_IG	IHMA87_RS02810	PA0563		DUF805 domain-containing protein	31.9223	197.084	4.68646	0	58.4232	-4.88669	1.73447	-2.8174	0.00484139	0.0238223	Function unknown
IHMA87_04769_IG	IHMA87_RS24410	PA4448	hisD	histidinol dehydrogenase	44.2297	41.9905	0	0	21.555	-4.87682	1.90523	-2.5597	0.0104763	0.0366672	Amino acid transport and metabolism
IHMA87_01627_IG	IHMA87_RS08365	PA3310		phosphoethanolamine transferase	74.9982	13.9968	0	0	22.2487	-4.87613	1.9405	-2.51282	0.011977	0.0400257	General function prediction only
IHMA87_00783_IG	IHMA87_RS04045	PA4138		tyrosine--tRNA ligase	46.9219	39.2814	0	0	21.5508	-4.87606	1.90574	-2.55862	0.0105088	0.0367229	Translation, ribosomal structure and biogenesis
IHMA87_05877_IG	IHMA87_RS29995	PA5351		Rubredoxin-1	175.765	46.7313	4.68646	0	56.7957	-4.874	1.71451	-2.84279	0.00447201	0.0226313	Energy production and conversion
IHMA87_03750_IG	IHMA87_RS19245			LysR family transcriptional regulator	19.038	68.4038	0	0	21.8604	-4.86851	1.92797	-2.5252	0.0115632	0.0390604
IHMA87_00343_IG	IHMA87_RS01815	PA0366		coniferyl aldehyde dehydrogenase	173.073	187.828	4.68646	3.93917	92.3816	-4.86425	1.51298	-3.21501	0.00130439	0.0120147	Energy production and conversion
IHMA87_00522_IG	IHMA87_RS02720	PA0544		metallo-dependent phosphatase	106.536	107.911	4.68646	0	54.7833	-4.85897	1.68656	-2.881	0.0039642	0.0210948	General function prediction only
IHMA87_03097_IG	IHMA87_RS15895	PA2020		TetR family transcriptional regulator	52.1141	33.186	0	0	21.325	-4.85865	1.9099	-2.54392	0.0109615	0.0378872	Transcription
IHMA87_04427_IG	IHMA87_RS22705	PA0830		metal-dependent hydrolase	28.2685	57.1161	0	0	21.3461	-4.85463	1.91445	-2.53579	0.0112195	0.0383522	General function prediction only
IHMA87_03740_IG	IHMA87_RS19195			hypothetical protein	37.4991	0	613.927	1083.27	433.674	4.85261	1.67206	2.90218	0.00370577	0.0203706
IHMA87_01106_IG	IHMA87_RS05720			LysR family transcriptional regulator	41.3451	43.345	0	0	21.1725	-4.85255	1.90737	-2.5441	0.0109559	0.0378872
IHMA87_01308_IG	IHMA87_RS06740	PA3660		Na+/H+ antiporter	77.1135	124.165	0	3.93917	51.3045	-4.85182	1.70685	-2.84255	0.00447537	0.0226313	Inorganic ion transport and metabolism
IHMA87_04757_IG	IHMA87_RS24350	PA4436		GlxA family transcriptional regulator	41.922	42.6677	0	0	21.1474	-4.85099	1.90749	-2.54313	0.0109864	0.0379143	Transcription
IHMA87_00315_IG	IHMA87_RS01675	PA0337	ptsP	phosphoenolpyruvate--protein phosphotransferase	1119.78	1354.98	60.924	0	633.922	-4.84978	1.51531	-3.20052	0.00137181	0.0121385	Signal transduction mechanisms
IHMA87_01523_IG	IHMA87_RS07840	PA3418		Glu/Leu/Phe/Val dehydrogenase	28.6531	56.213	0	0	21.2165	-4.84709	1.91455	-2.53172	0.0113505	0.038453	Amino acid transport and metabolism
IHMA87_03906_IG	IHMA87_RS20025	PA1325		SgcJ/EcaC family oxidoreductase	9.61515	78.7885	0	0	22.1009	-4.84672	1.95853	-2.47467	0.0133358	0.0429776	Function unknown
IHMA87_03749_IG	IHMA87_RS19240			hypothetical protein	23.461	61.6312	0	0	21.273	-4.8427	1.9214	-2.5204	0.011722	0.0392377
IHMA87_00942_IG	IHMA87_RS04855	PA3984	lnt	apolipoprotein N-acyltransferase	78.4596	9.48172	0	0	21.9853	-4.83974	1.95952	-2.46986	0.0135165	0.0431308	Cell wall/membrane/envelope biogenesis
IHMA87_00204_IG	IHMA87_RS01100	PA0215	madL	malonate transporter subunit MadL	43.4605	40.4102	0	0	20.9677	-4.83934	1.90861	-2.53553	0.0112276	0.0383522	Function unknown
IHMA87_03698_IG	IHMA87_RS18985	PA1467		YafY family transcriptional regulator	36.7299	47.1828	0	0	20.9782	-4.83893	1.90948	-2.53416	0.0112718	0.0383522	Transcription
IHMA87_01453_IG	IHMA87_RS07485	PA3518		hypothetical protein	37.4991	46.2798	0	0	20.9447	-4.8371	1.90937	-2.53334	0.011298	0.0383522	Coenzyme transport and metabolism
IHMA87_05662_IG	IHMA87_RS28895	PA5181		FdhF/YdeP family oxidoreductase	37.4991	46.2798	0	0	20.9447	-4.8371	1.90937	-2.53334	0.011298	0.0383522	Energy production and conversion
IHMA87_05823_IG	IHMA87_RS29725	PA5298		xanthine phosphoribosyltransferase	224.418	158.029	9.37293	0	97.9548	-4.83554	1.56218	-3.09538	0.00196558	0.0147619	Nucleotide transport and metabolism
IHMA87_03632_IG	IHMA87_RS18650	PA1542		metal-dependent hydrolase	33.653	49.6661	0	0	20.8298	-4.82759	1.91189	-2.52504	0.0115684	0.0390604	General function prediction only
IHMA87_06048_IG	IHMA87_RS30880	PA5504		ABC transporter permease	35.576	47.1828	0	0	20.6897	-4.81985	1.91145	-2.52157	0.0116834	0.0392377	Inorganic ion transport and metabolism
IHMA87_00224_IG	IHMA87_RS01205	PA0234		hypothetical protein	25.5763	57.7933	0	0	20.8424	-4.81946	1.91988	-2.51029	0.0120633	0.0401326	Function unknown
IHMA87_02674_IG	IHMA87_RS13630	PA2476	dsbG	thiol:disulfide interchange protein DsbG	14.9996	0.677265	0	748.442	191.03	4.81887	1.77505	2.71479	0.00663188	0.0285196	Posttranslational modification, protein turnover, chaperones
IHMA87_05256_IG	IHMA87_RS26880	PA4776		response regulator	44.2297	38.3784	0	0	20.652	-4.81851	1.91071	-2.52184	0.0116742	0.0392377	Transcription
IHMA87_00998_IG	IHMA87_RS05145	PA3948		response regulator transcription factor	131.535	211.984	0	7.87833	87.8494	-4.8169	1.57261	-3.063	0.0021913	0.0153877	Transcription
IHMA87_05000_IG	IHMA87_RS25595	PA4541.2		tRNA-Pro	34.8068	80.1431	1584.02	2454.1	1038.27	4.81626	1.25768	3.82949	0.00012841	0.00284941	Function unknown
IHMA87_03280_IG	IHMA87_RS16860			fimbrial protein	4.03836	84.8839	0	0	22.2306	-4.8073	1.99752	-2.40663	0.0161006	0.0484108
IHMA87_01843_IG	IHMA87_RS09430	PA3102	gspF	type II secretion system protein GspF	86.1517	107.911	0	3.93917	49.5005	-4.80727	1.70629	-2.81738	0.00484177	0.0238223	Intracellular trafficking, secretion, and vesicular transport
IHMA87_00621_IG	IHMA87_RS03230	PA0628		phage late control D family protein	33.4607	48.5374	0	0	20.4995	-4.80615	1.91363	-2.51153	0.0120209	0.0401117	General function prediction only
IHMA87_06004_IG	IHMA87_RS30650	PA5461		DUF2388 domain-containing protein	68.0752	15.8029	0	0	20.9695	-4.80586	1.93903	-2.47849	0.0131939	0.0426162	Function unknown
IHMA87_01213_IG	IHMA87_RS06270	PA3741		acyl-CoA thioesterase	34.8068	46.9571	0	0	20.441	-4.80326	1.9131	-2.51072	0.0120487	0.0401326	Lipid transport and metabolism
IHMA87_00333_IG	IHMA87_RS01765	PA0356		HDOD domain-containing protein	150.958	57.3418	4.68646	0	53.2465	-4.80243	1.70594	-2.81512	0.00487589	0.0238465	Signal transduction mechanisms
IHMA87_06249_IG	IHMA87_RS31935			hypothetical protein	15.1919	1.80604	642.045	31.5133	172.639	4.80213	1.52438	3.15022	0.00163149	0.0135085
IHMA87_05837_IG	IHMA87_RS29795	PA5312		aldehyde dehydrogenase	34.6145	46.9571	0	0	20.3929	-4.8	1.91345	-2.50856	0.0121225	0.0402089	Energy production and conversion
IHMA87_05705_IG	IHMA87_RS29115	PA5224	pepP	Xaa-Pro aminopeptidase	49.0373	32.5087	0	0	20.3865	-4.79825	1.91482	-2.50585	0.0122159	0.0404583	Amino acid transport and metabolism
IHMA87_05319_IG	IHMA87_RS27170	PA4832		SDR family oxidoreductase	106.728	85.787	0	3.93917	49.1136	-4.79689	1.70687	-2.81034	0.00494889	0.0240001	General function prediction only
IHMA87_01438_IG	IHMA87_RS07410	PA3533	grxD	Grx4 family monothiol glutaredoxin	54.0371	27.5421	0	0	20.3948	-4.79384	1.91935	-2.49764	0.0125024	0.0411804	Posttranslational modification, protein turnover, chaperones
IHMA87_05147_IG	IHMA87_RS26350	PA4681		hypothetical protein	88.0748	115.361	4.68646	0	52.0305	-4.78819	1.69194	-2.83	0.0046548	0.0233688	Function unknown
IHMA87_01749_IG	IHMA87_RS08960			DUF1289 domain-containing protein	37.8837	42.6677	0	0	20.1379	-4.78434	1.91375	-2.49999	0.0124198	0.0410723
IHMA87_06090_IG	IHMA87_RS31095	PA5546		class I SAM-dependent methyltransferase	23.2687	58.0191	0	0	20.3219	-4.78245	1.92546	-2.48379	0.0129993	0.0421717	Cell wall/membrane/envelope biogenesis
IHMA87_04631_IG	IHMA87_RS23730	PA4329	pyk	pyruvate kinase	101.151	101.138	4.68646	0	51.744	-4.78232	1.69094	-2.82821	0.00468094	0.0233941	Carbohydrate transport and metabolism
IHMA87_00903_IG	IHMA87_RS04655	PA4025		ethanolamine ammonia-lyase subunit EutC	18.6534	63.2114	0	0	20.4662	-4.78186	1.93371	-2.47289	0.0134027	0.0429776	Amino acid transport and metabolism
IHMA87_02587_IG	IHMA87_RS13185	PA2560		hypothetical protein	42.8836	37.0238	0	0	19.9769	-4.77335	1.91488	-2.49276	0.0126753	0.0416071	Function unknown
IHMA87_01328_IG	IHMA87_RS06835	PA3641		alanine:cation symporter family protein	37.4991	42.2162	0	0	19.9288	-4.77017	1.91506	-2.49087	0.0127431	0.0417066	Amino acid transport and metabolism
IHMA87_04235_IG	IHMA87_RS21705	PA0993		molecular chaperone	114.228	86.2385	4.68646	0	51.2882	-4.76881	1.69319	-2.81647	0.0048555	0.0238371	Intracellular trafficking, secretion, and vesicular transport
IHMA87_04653_IG	IHMA87_RS23840	PA4338		acyltransferase	46.5373	33.186	0	0	19.9308	-4.76852	1.91677	-2.48778	0.0128541	0.0419495	Lipid transport and metabolism
IHMA87_04645_IG	IHMA87_RS23800	PA3497		hypothetical protein	13.2689	68.6296	0	0	20.4746	-4.76562	1.94856	-2.44571	0.0144565	0.0451182	Function unknown
IHMA87_01729_IG	IHMA87_RS08860	PA3215		AraC family transcriptional regulator	107.305	80.5946	0	3.93917	47.9597	-4.76452	1.70948	-2.78711	0.00531809	0.024688	Transcription
IHMA87_01086_IG	IHMA87_RS05620	PA0259		DUF2875 domain-containing protein	28.8454	50.7949	0	0	19.9101	-4.76327	1.92025	-2.48054	0.0131182	0.0424333	Function unknown
IHMA87_00901_IG	IHMA87_RS04645	PA4027		transporter substrate-binding domain-containing protein	95.19	103.17	4.68646	0	50.7616	-4.7564	1.69257	-2.81016	0.00495172	0.0240001	Signal transduction mechanisms
IHMA87_01102_IG	IHMA87_RS05700	PA3847		hypothetical protein	9.42284	72.9189	0	0	20.5854	-4.75447	1.96401	-2.4208	0.0154866	0.0470105	Function unknown
IHMA87_00107_IG	IHMA87_RS00575	PA0103a		hypothetical protein	58.6524	20.9952	0	0	19.9119	-4.7517	1.93115	-2.46056	0.013872	0.0437957	Function unknown
IHMA87_04214_IG	IHMA87_RS21600	PA1013	purC	phosphoribosylaminoimidazolesuccinocarboxamide synthase	30.5762	48.0858	0	0	19.6655	-4.74858	1.91992	-2.47332	0.0133864	0.0429776	Nucleotide transport and metabolism
IHMA87_01667_IG	IHMA87_RS08555	PA3272		DEAD/DEAH box helicase	28.8454	49.8919	0	0	19.6843	-4.74822	1.9213	-2.47136	0.0134602	0.0430997	General function prediction only
IHMA87_00175_IG	IHMA87_RS00935	PA0174	cheD	chemoreceptor glutamine deamidase CheD	18.2688	61.4054	0	0	19.9185	-4.74551	1.93674	-2.45026	0.0142754	0.0446156	Signal transduction mechanisms
IHMA87_00805_IG	IHMA87_RS04155	PA4116		heme oxygenase	35.7683	42.442	0	0	19.5526	-4.74398	1.91774	-2.47373	0.013371	0.0429776	Inorganic ion transport and metabolism
IHMA87_05689_IG	IHMA87_RS29030	PA5206	argE	acetylornithine deacetylase	94.2284	101.816	4.68646	0	50.1826	-4.74097	1.69347	-2.79955	0.00511737	0.0242066	Amino acid transport and metabolism
IHMA87_01098_IG		PA3851			11.1536	69.7583	0	0	20.228	-4.74085	1.95742	-2.42199	0.0154359	0.0469584	Function unknown
IHMA87_05703_IG	IHMA87_RS29105	PA5222		DUF4442 domain-containing protein	215.956	247.202	0	11.8175	118.744	-4.7394	1.51878	-3.12054	0.00180523	0.014499	Secondary metabolites biosynthesis, transport and catabolism
IHMA87_00363_IG	IHMA87_RS01915	PA0385		DUF3392 domain-containing protein	22.6917	55.9873	0	0	19.6698	-4.73857	1.92923	-2.4562	0.0140415	0.0441354	Function unknown
IHMA87_00940_IG	IHMA87_RS04845	PA3986		hypothetical protein	35.576	42.2162	0	0	19.4481	-4.73669	1.91843	-2.46904	0.0135476	0.0431308	Function unknown
IHMA87_02686_IG	IHMA87_RS13690	PA2464		hypothetical protein	34.4222	43.345	0	0	19.4418	-4.73582	1.91886	-2.46804	0.0135854	0.0431892	Function unknown
IHMA87_05506_IG	IHMA87_RS28110	PA5022	mscK	mechanosensitive channel MscK	103.459	79.9173	0	3.93917	46.8289	-4.73288	1.71117	-2.76588	0.005677	0.0256042	Cell wall/membrane/envelope biogenesis
IHMA87_00892_IG	IHMA87_RS04600	PA4036		CHASE2 domain-containing protein	48.845	28.8967	0	0	19.4354	-4.73155	1.92255	-2.46108	0.0138521	0.0437957	Signal transduction mechanisms
IHMA87_05874_IG	IHMA87_RS29975	PA5348		DNA-binding protein HU-alpha	192.88	134.324	4.68646	3.93917	83.9575	-4.73139	1.52094	-3.11083	0.00186561	0.0145256	Replication, recombination and repair
IHMA87_05192_IG	IHMA87_RS26565	PA4718		hypothetical protein	46.7296	30.7027	0	0	19.3581	-4.72782	1.9215	-2.46049	0.0138749	0.0437957	Intracellular trafficking, secretion, and vesicular transport
IHMA87_01672_IG	IHMA87_RS08580	PA3267		MFS transporter	42.6913	34.5405	0	0	19.3079	-4.72665	1.91963	-2.46228	0.0138058	0.0437644	Lipid transport and metabolism
IHMA87_04410_IG	IHMA87_RS22620	PA0847		diguanylate cyclase	21.3456	56.4388	0	0	19.4461	-4.72101	1.93253	-2.44292	0.014569	0.0454055	Signal transduction mechanisms
IHMA87_00070_IG	IHMA87_RS00395	PA0068		YheV family putative metal-binding protein	32.6915	44.248	0	0	19.2349	-4.72048	1.92096	-2.45736	0.0139964	0.0441165	General function prediction only
IHMA87_05507_IG	IHMA87_RS28115	PA5023		YdiU family protein	96.9207	84.2067	0	3.93917	46.2666	-4.71754	1.71127	-2.75675	0.00583786	0.0261701	Function unknown
IHMA87_04969_IG	IHMA87_RS25415			TIGR03747 family integrating conjugative element membrane protein	40.9605	35.6693	0	0	19.1575	-4.71644	1.92023	-2.45618	0.0140422	0.0441354
IHMA87_05875_IG	IHMA87_RS29985	PA5349		pyridine nucleotide-disulfide oxidoreductase	41.3451	35.2178	0	0	19.1407	-4.71514	1.92045	-2.45522	0.0140797	0.0441907	General function prediction only
IHMA87_00408_IG	IHMA87_RS02135	PA0428		DEAD/DEAH box helicase	125.574	224.626	9.37293	0	89.8933	-4.71451	1.57158	-2.99986	0.00270104	0.0170758	Replication, recombination and repair
IHMA87_05366_IG	IHMA87_RS27400	PA4877		hypothetical protein	55.7679	21.221	0	0	19.2472	-4.70759	1.93369	-2.43452	0.0149117	0.0460111	Function unknown
IHMA87_03602_IG	IHMA87_RS18495	PA1570		LysR family transcriptional regulator	29.6147	46.2798	0	0	18.9736	-4.69997	1.92446	-2.44223	0.0145969	0.0454285	Transcription
IHMA87_01427_IG	IHMA87_RS07340	PA3538		ABC transporter ATP-binding protein	46.1527	29.5739	0	0	18.9317	-4.69715	1.92474	-2.4404	0.0146709	0.0455239	Amino acid transport and metabolism
IHMA87_02877_IG	IHMA87_RS14740	PA2128		type 1 fimbrial protein	2.11533	5.64388	239.01	31.5133	69.5705	4.6963	1.43812	3.26559	0.00109237	0.0108421	Cell motility
IHMA87_04904_IG					16.7304	60.0509	0	0	19.1953	-4.6931	1.94347	-2.41481	0.0157435	0.04766
IHMA87_00603_IG	IHMA87_RS03145	PA0611		helix-turn-helix transcriptional regulator	69.2291	9.25596	0	0	19.6213	-4.69226	1.96822	-2.38401	0.0171252	0.0499352	Transcription
IHMA87_05345_IG	IHMA87_RS27300	PA4857		MarC family protein	35.1914	34.5405	599.867	1642.63	578.058	4.69207	1.2665	3.70474	0.000211604	0.00381747	Intracellular trafficking, secretion, and vesicular transport
IHMA87_05326_IG					39.999	35.2178	0	0	18.8042	-4.69114	1.92263	-2.43995	0.0146891	0.0455239
IHMA87_03543_IG	IHMA87_RS18210	PA1626		CynX/NimT family MFS transporter	35.1914	39.9587	0	0	18.7875	-4.68988	1.92275	-2.43916	0.0147216	0.0455609	Inorganic ion transport and metabolism
IHMA87_00822_IG	IHMA87_RS04245	PA4101		response regulator	117.689	192.343	0	7.87833	79.4778	-4.68104	1.57846	-2.96557	0.00302124	0.0180241	Signal transduction mechanisms
IHMA87_01352_IG	IHMA87_RS06955	PA3618		CinA family protein	53.8448	40.8617	581.121	2473.8	787.406	4.67898	1.29779	3.60534	0.000311748	0.00494121	General function prediction only
IHMA87_05953_IG	IHMA87_RS30385	PA5421	fdhA	formaldehyde dehydrogenase%2C glutathione-independent	29.0377	45.6025	0	0	18.6601	-4.67721	1.92673	-2.42754	0.0152016	0.0466876	Amino acid transport and metabolism
IHMA87_05723_IG					16.3458	59.3736	0	0	18.9298	-4.67382	1.94562	-2.40222	0.0162958	0.0485382
IHMA87_01487_IG	IHMA87_RS07660	PA3463		YheU family protein	56.3448	18.5119	0	0	18.7142	-4.66487	1.94152	-2.40269	0.0162751	0.0485382	Function unknown
IHMA87_04166_IG	IHMA87_RS21365	PA1045	dinG	ATP-dependent DNA helicase DinG	62.4985	112.2	0	3.93917	44.6595	-4.6646	1.72035	-2.71143	0.00669932	0.0286984	Replication, recombination and repair
IHMA87_04458_IG	IHMA87_RS22860	PA0796	prpB	methylisocitrate lyase	32.8838	40.8617	0	0	18.4364	-4.66362	1.92576	-2.4217	0.0154482	0.0469584	Carbohydrate transport and metabolism
IHMA87_01506_IG	IHMA87_RS07755	PA3437	folM	dihydromonapterin reductase	21.9225	52.1494	0	0	18.518	-4.65769	1.93606	-2.40576	0.0161388	0.04846	Lipid transport and metabolism
IHMA87_02166_IG	IHMA87_RS11030			heavy metal sensor histidine kinase	18.2688	56.213	0	0	18.6205	-4.65732	1.94248	-2.39762	0.0165021	0.0488895
IHMA87_05695_IG	IHMA87_RS29060	PA5212		DUF2388 domain-containing protein	46.5373	27.0906	0	0	18.407	-4.6573	1.92995	-2.41316	0.0158147	0.0478103	Function unknown
IHMA87_00520_IG	IHMA87_RS02710	PA0542		DUF1090 domain-containing protein	28.8454	44.6995	0	0	18.3862	-4.65728	1.92852	-2.41495	0.0157373	0.04766	Function unknown
IHMA87_02206_IG	IHMA87_RS11235			AAA family ATPase	40.9605	31.8315	0	0	18.198	-4.64568	1.92779	-2.40985	0.0159591	0.0481814
IHMA87_05790_IG	IHMA87_RS29545			hypothetical protein	184.226	116.715	0	7.87833	77.205	-4.64231	1.57937	-2.93935	0.00328903	0.0189568
IHMA87_03529_IG	IHMA87_RS18140	PA1640		hypothetical protein	39.999	32.5087	0	0	18.1269	-4.64069	1.928	-2.407	0.0160842	0.0484108	General function prediction only
IHMA87_05376_IG	IHMA87_RS27450	PA4887		MFS transporter	34.9991	37.2496	0	0	18.0622	-4.63642	1.92786	-2.40496	0.0161744	0.0485014	Carbohydrate transport and metabolism
IHMA87_00577_IG	IHMA87_RS03015	PA0588		PrkA family serine protein kinase	41.3451	131.615	0	3.93917	44.2249	-4.63573	1.73827	-2.66687	0.00765621	0.0304054	Signal transduction mechanisms
IHMA87_04674_IG	IHMA87_RS23945	PA4359	feoA	ferrous iron transporter A	12.4997	2.48331	590.494	0	151.369	4.63571	1.71634	2.70093	0.0069145	0.0290246	Inorganic ion transport and metabolism
IHMA87_03932_IG	IHMA87_RS20155	PA1300		RNA polymerase sigma factor	84.9979	85.1097	0	3.93917	43.5117	-4.63562	1.71617	-2.70114	0.00691029	0.0290246	Transcription
IHMA87_03522_IG	IHMA87_RS18105	PA1645		DUF5086 domain-containing protein	120.766	183.539	4.68646	3.93917	78.2327	-4.63399	1.52571	-3.03727	0.00238731	0.0158606	Function unknown
IHMA87_04881_IG	IHMA87_RS24980	PA4540		ShlB/FhaC/HecB family hemolysin secretion/activation protein	38.8452	33.186	0	0	18.0078	-4.63199	1.92861	-2.40173	0.0163179	0.0485382	Intracellular trafficking, secretion, and vesicular transport
IHMA87_04420_IG					25.1917	46.9571	0	0	18.0372	-4.62776	1.93421	-2.39259	0.01673	0.0491919
IHMA87_03940_IG	IHMA87_RS20195	PA1292		sulfurtransferase	35.1914	36.1208	0	0	17.8281	-4.61867	1.9296	-2.39358	0.0166847	0.0491919	Inorganic ion transport and metabolism
IHMA87_03530_IG	IHMA87_RS18145	PA1639		DUF4893 domain-containing protein	32.4992	38.8299	0	0	17.8323	-4.61843	1.93006	-2.39289	0.016716	0.0491919	Function unknown
IHMA87_05324_IG	IHMA87_RS27195	PA4837	cntO	pseudopaline transport outer membrane protein CntO	28.2685	43.1192	0	0	17.8469	-4.61691	1.93235	-2.38927	0.016882	0.0494862	Inorganic ion transport and metabolism
IHMA87_03483_IG		PA1685			43.0759	28.2194	0	0	17.8238	-4.6153	1.93255	-2.38819	0.0169317	0.0495013	Energy production and conversion
IHMA87_04259_IG	IHMA87_RS21855	PA0975	queE	7-carboxy-7-deazaguanine synthase QueE	71.729	95.0429	0	3.93917	42.6778	-4.60824	1.71942	-2.68012	0.0073596	0.0296927	Posttranslational modification, protein turnover, chaperones
IHMA87_05203_IG		PA4726.11			121.92	166.156	2797.82	5794.51	2220.1	4.60131	1.24508	3.69561	0.000219361	0.00389409	Function unknown
IHMA87_05420_IG	IHMA87_RS27665	PA4930	alr	alanine racemase	184.611	112.426	4.68646	3.93917	76.4156	-4.60062	1.52867	-3.00956	0.00261625	0.0167241	Cell wall/membrane/envelope biogenesis
IHMA87_04414_IG	IHMA87_RS22640	PA0842		glycosyltransferase family 1 protein	80.5749	79.9173	0	3.93917	41.1079	-4.5593	1.72127	-2.64881	0.00807759	0.0311183	Cell wall/membrane/envelope biogenesis
IHMA87_05421_IG	IHMA87_RS27670	PA4931	dnaB	replicative DNA helicase	54.4217	106.782	0	3.93917	41.2858	-4.5575	1.72929	-2.63548	0.00840188	0.0318153	Replication, recombination and repair
IHMA87_00129_IG	IHMA87_RS00690	PA0126		hypothetical protein	86.9209	72.6932	0	3.93917	40.8883	-4.55158	1.72237	-2.64262	0.00822669	0.0315285	Function unknown
IHMA87_00913_IG	IHMA87_RS04705	PA4015		MaoC family dehydratase	95.5746	73.1447	4.68646	0	43.3514	-4.54216	1.707	-2.66091	0.00779302	0.0305525	Lipid transport and metabolism
IHMA87_04456_IG	IHMA87_RS22850	PA0798		methyltransferase domain-containing protein	91.7285	185.796	0	7.87833	71.3508	-4.53024	1.59072	-2.84791	0.00440067	0.0225817	Coenzyme transport and metabolism
chr2_start_IG					44.9989	112.652	0	3.93917	40.3975	-4.52221	1.73801	-2.60195	0.00926966	0.033887
IHMA87_00555_IG	IHMA87_RS02900			conjugal transfer protein TraY	87.4978	78.1113	4.68646	0	42.5739	-4.51878	1.70746	-2.6465	0.00813302	0.0312235
IHMA87_03856_IG	IHMA87_RS19775	PA1375	pdxB	4-phosphoerythronate dehydrogenase PdxB	52.3064	104.073	0	3.93917	40.0797	-4.5174	1.73232	-2.60771	0.00911498	0.0334886	Coenzyme transport and metabolism
IHMA87_04967_IG	IHMA87_RS25405			hypothetical protein	93.4592	70.8871	4.68646	0	42.2582	-4.50747	1.70935	-2.63695	0.00836548	0.0318153
IHMA87_03747_IG	IHMA87_RS19230			aldehyde dehydrogenase family protein	80.5749	72.9189	0	3.93917	39.3583	-4.50064	1.72548	-2.60833	0.00909843	0.0334886
IHMA87_05978_IG	IHMA87_RS30520	PA5444		EamA family transporter	336.53	234.334	18.7459	0	147.402	-4.49078	1.50959	-2.97483	0.00293153	0.0177757	Function unknown
IHMA87_00350_IG	IHMA87_RS01850	PA0372		insulinase family protein	80.3826	71.5644	0	3.93917	38.9715	-4.48728	1.72648	-2.59909	0.0093471	0.0339934	General function prediction only
IHMA87_05590_IG	IHMA87_RS28540	PA5115		class I SAM-dependent methyltransferase	153.458	117.167	4.68646	3.93917	69.8126	-4.47968	1.52963	-2.92859	0.00340498	0.0193118	Function unknown
IHMA87_03170_IG	IHMA87_RS16275	PA1961		LysR family transcriptional regulator	69.2291	81.7234	0	3.93917	38.7229	-4.47839	1.72736	-2.59263	0.0095246	0.0344781	Transcription
IHMA87_04347_IG	IHMA87_RS22295	PA0905.2		tRNA-Arg	18.0765	16.0286	871.682	102.418	252.051	4.4751	1.36784	3.27165	0.0010692	0.0108421	Function unknown
IHMA87_00460_IG	IHMA87_RS02405	PA0478		GNAT family N-acetyltransferase	253.648	350.372	0	19.6958	155.929	-4.45586	1.49359	-2.98332	0.00285143	0.0175712	General function prediction only
IHMA87_00510_IG		PA0532			22.4994	1.58029	126.534	579.057	182.418	4.45152	1.46326	3.04218	0.00234869	0.015784	Function unknown
IHMA87_00196_IG	IHMA87_RS01060	PA0207		LysR family transcriptional regulator	120.574	29.1224	0	3.93917	38.4089	-4.43823	1.76095	-2.52036	0.0117236	0.0392377	Transcription
IHMA87_02574_IG	IHMA87_RS13115			DUF2388 domain-containing protein	80.9595	74.4992	4.68646	0	40.0363	-4.43549	1.71292	-2.58944	0.00961328	0.034686
IHMA87_05967_IG	IHMA87_RS30465	PA5435	oadA	oxaloacetate decarboxylase subunit alpha	2.30764	1.58029	51.5511	59.0875	28.6316	4.43134	1.43277	3.09285	0.00198244	0.0147619	Lipid transport and metabolism
IHMA87_04457_IG	IHMA87_RS22855	PA0797		GntR family transcriptional regulator	110.19	72.6932	904.487	3962.8	1262.54	4.41895	1.29994	3.39935	0.000675465	0.00826538	Transcription
IHMA87_05209_IG	IHMA87_RS26640	PA4732		glucose-6-phosphate isomerase	163.842	114.909	9.37293	0	72.0311	-4.41643	1.57924	-2.79655	0.00516517	0.0242315	Carbohydrate transport and metabolism
IHMA87_01630_IG	IHMA87_RS08385	PA3307		hypothetical protein	83.2672	59.8251	0	3.93917	36.7579	-4.40689	1.73393	-2.54156	0.011036	0.0379674	Function unknown
IHMA87_00181_IG	IHMA87_RS00965	PA0180		chemotaxis transducer	70.9598	70.2098	0	3.93917	36.2772	-4.39087	1.73316	-2.53345	0.0112946	0.0383522	Signal transduction mechanisms
IHMA87_01941_IG	IHMA87_RS09925	PA3026		FAD-binding oxidoreductase	109.228	33.4118	0	3.93917	36.6448	-4.3835	1.75617	-2.49605	0.0125584	0.0412847	Energy production and conversion
IHMA87_00846_IG	IHMA87_RS04370	PA4079		SDR family oxidoreductase	68.4599	71.3386	0	3.93917	35.9344	-4.37802	1.73413	-2.52461	0.0115826	0.0390604	Secondary metabolites biosynthesis, transport and catabolism
IHMA87_00958_IG	IHMA87_RS04935	PA3969		hypothetical protein	113.074	37.9269	4.68646	0	38.9219	-4.37634	1.7363	-2.5205	0.011719	0.0392377	General function prediction only
IHMA87_04371_IG	IHMA87_RS22410	PA0883		CoA ester lyase	101.151	39.2814	0	3.93917	36.093	-4.37031	1.74949	-2.49804	0.0124881	0.0411804	Carbohydrate transport and metabolism
IHMA87_05038_IG	IHMA87_RS25785	PA4577		TraR/DksA family transcriptional regulator	86.1517	61.8569	4.68646	0	38.1738	-4.36876	1.71936	-2.54093	0.0110559	0.0379768	Signal transduction mechanisms
IHMA87_00405_IG	IHMA87_RS02120	PA0425	mexA	multidrug efflux RND transporter periplasmic adaptor subunit MexA	4.80757	0.225755	168.713	0	43.4365	4.36811	1.78185	2.45145	0.0142283	0.044531	Cell wall/membrane/envelope biogenesis
IHMA87_04787_IG	IHMA87_RS24495	PA4465	rapZ	RNase adapter RapZ	156.919	88.0445	0	7.87833	63.2105	-4.36782	1.59485	-2.73871	0.00616806	0.0270892	General function prediction only
IHMA87_02523_IG	IHMA87_RS12870			EAL domain-containing protein	2.11533	0.903021	18.7459	66.9658	22.1825	4.36719	1.53157	2.85145	0.0043521	0.0224589
IHMA87_05612_IG	IHMA87_RS28645	PA5135		divergent polysaccharide deacetylase family protein	166.727	101.364	9.37293	0	69.3659	-4.36238	1.58441	-2.75331	0.00589956	0.0262874	Function unknown
IHMA87_04563_IG	IHMA87_RS23375	PA0682		pseudopilin	75.1905	70.8871	4.68646	0	37.691	-4.35339	1.71855	-2.53318	0.0113034	0.0383522	Intracellular trafficking, secretion, and vesicular transport
IHMA87_00161_IG	IHMA87_RS00865	PA0159		LysR family transcriptional regulator	91.7285	44.6995	0	3.93917	35.0918	-4.338	1.74584	-2.48476	0.0129638	0.0421182	Transcription
IHMA87_00328_IG	IHMA87_RS01740	PA0351		metallophosphoesterase family protein	51.9218	83.3036	0	3.93917	34.7912	-4.33069	1.74153	-2.48671	0.012893	0.0419495	General function prediction only
IHMA87_02285_IG	IHMA87_RS11635	PA2788		methyl-accepting chemotaxis protein	2.49994	0.45151	84.3563	3.93917	22.8117	4.32652	1.65913	2.60769	0.00911542	0.0334886	Cell motility
IHMA87_00463_IG	IHMA87_RS02420	PA0484		glycine cleavage system protein R	39.999	95.2687	0	3.93917	34.8017	-4.32306	1.75072	-2.46931	0.0135375	0.0431308	Amino acid transport and metabolism
IHMA87_02374_IG	IHMA87_RS12095		nhaA	Na+/H+ antiporter NhaA	97.8822	160.738	9.37293	0	66.9982	-4.3146	1.5866	-2.7194	0.00654009	0.0282894
IHMA87_00165_IG	IHMA87_RS00885	PA0164		gamma-glutamyltransferase family protein	240.379	315.38	14.0594	7.87833	144.424	-4.31085	1.38135	-3.12075	0.00180389	0.014499	Amino acid transport and metabolism
IHMA87_04619_IG	IHMA87_RS23670	PA4317		integral membrane protein	14.615	24.3816	609.24	334.829	245.766	4.30729	1.26802	3.39686	0.000681642	0.00826538	Function unknown
IHMA87_05598_IG	IHMA87_RS28580	PA5123		DUF4124 domain-containing protein	67.6906	63.4372	0	3.93917	33.7668	-4.29382	1.74052	-2.46698	0.0136258	0.0432555	Function unknown
IHMA87_05408_IG	IHMA87_RS27605	PA4919	pncB	nicotinate phosphoribosyltransferase	14.4227	19.4149	103.102	732.685	217.406	4.28882	1.3579	3.15843	0.00158622	0.0133834	Coenzyme transport and metabolism
IHMA87_00087_IG	IHMA87_RS00480	PA0085		type VI secretion system tube protein Hcp	100.959	231.399	4.68646	7.87833	86.2307	-4.28399	1.47915	-2.89625	0.0037765	0.0204851	Function unknown
IHMA87_01799_IG	IHMA87_RS09215	PA3139.1		tRNA-Asn	2.30764	0.225755	9.37293	63.0267	18.7332	4.27612	1.66461	2.56885	0.0102037	0.0360542	Function unknown
IHMA87_01919_IG	IHMA87_RS09815			hypothetical protein	9.61515	0	210.891	63.0267	70.8832	4.27215	1.65967	2.57409	0.0100504	0.0356258
IHMA87_04449_IG	IHMA87_RS22815	PA0805		hypothetical protein	239.609	127.552	14.0594	0	95.3051	-4.27194	1.54229	-2.76988	0.00560776	0.0254471	Function unknown
IHMA87_05775_IG	IHMA87_RS29460			AAA family ATPase	810.749	935.304	23.4323	51.2092	455.174	-4.24436	1.28916	-3.29234	0.000993563	0.0105489
IHMA87_04855_IG	IHMA87_RS24845			phage major capsid protein	49.4219	76.9825	0	3.93917	32.5859	-4.24248	1.74782	-2.42729	0.0152119	0.0466876
IHMA87_06314_IG	IHMA87_RS32320			hypothetical protein	64.4215	60.7281	0	3.93917	32.2722	-4.23246	1.74528	-2.42509	0.0153047	0.0469076
IHMA87_05580_IG	IHMA87_RS28490	PA5105	hutC	histidine utilization repressor	63.46	61.4054	0	3.93917	32.2011	-4.2295	1.74547	-2.42313	0.0153875	0.0469584	Transcription
IHMA87_01899_IG	IHMA87_RS09715	PA3048	rlmKL	bifunctional 23S rRNA (guanine(2069)-N(7))-methyltransferase RlmK/23S rRNA (guanine(2445)-N(2))-methyltransferase RlmL	61.7292	62.9857	0	3.93917	32.1635	-4.22792	1.74558	-2.42206	0.0154326	0.0469584	Replication, recombination and repair
IHMA87_00330_IG	IHMA87_RS01750	PA0353	ilvD	dihydroxy-acid dehydratase	62.3062	59.8251	0	3.93917	31.5176	-4.20036	1.7478	-2.40323	0.0162511	0.0485382	Amino acid transport and metabolism
IHMA87_00273_IG		PA0296			66.3445	55.7615	0	3.93917	31.5113	-4.19966	1.74836	-2.40206	0.016303	0.0485382	Amino acid transport and metabolism
IHMA87_05286_IG		PA4804			64.0369	57.7933	0	3.93917	31.4423	-4.19698	1.74823	-2.40071	0.0163634	0.0486083	Amino acid transport and metabolism
IHMA87_01578_IG	IHMA87_RS08120	PA1510		alpha/beta hydrolase	60.1908	61.4054	0	3.93917	31.3838	-4.19459	1.74824	-2.39932	0.0164254	0.0487272	Function unknown
IHMA87_01890_IG	IHMA87_RS09670	PA3056		helix-turn-helix transcriptional regulator	2.30764	3.16057	79.6699	47.27	33.102	4.1758	1.40911	2.96344	0.00304226	0.0180241	Transcription
IHMA87_00147_IG	IHMA87_RS00790	PA0145		nucleoside 2-deoxyribosyltransferase	63.2677	150.804	4.68646	3.93917	55.6744	-4.15627	1.55945	-2.66522	0.00769379	0.0304054	Nucleotide transport and metabolism
IHMA87_01109_IG	IHMA87_RS05735			TRAP transporter large permease subunit	69.4214	56.4388	4.68646	0	32.6367	-4.15575	1.73386	-2.39682	0.0165382	0.0489311
IHMA87_06283_IG	IHMA87_RS32135			hypothetical protein	85.5748	126.423	4.68646	3.93917	55.1558	-4.1527	1.54659	-2.68506	0.00725164	0.0295798
IHMA87_00005_IG	IHMA87_RS00025	PA0005		1-acyl-sn-glycerol-3-phosphate acyltransferase	9.80745	11.2878	74.9834	393.917	122.499	4.15217	1.35095	3.07353	0.00211544	0.0150765	Lipid transport and metabolism
IHMA87_02010_IG	IHMA87_RS10275	PA2959		TatD family deoxyribonuclease	177.303	118.973	0	11.8175	77.0234	-4.1437	1.54404	-2.68367	0.00728196	0.0295818	Replication, recombination and repair
IHMA87_05986_IG	IHMA87_RS30560	PA5452		mannose-1-phosphate guanylyltransferase/mannose-6-phosphate isomerase	172.111	206.114	4.68646	11.8175	98.6824	-4.1236	1.43024	-2.88316	0.00393709	0.021001	Cell wall/membrane/envelope biogenesis
IHMA87_01323_IG	IHMA87_RS06810	PA3646	lpxD	UDP-3-O-(3-hydroxymyristoyl)glucosamine N-acyltransferase	18.4611	23.027	318.679	551.483	227.913	4.1179	1.25991	3.26842	0.0010815	0.0108421	Cell wall/membrane/envelope biogenesis
IHMA87_01588_IG	IHMA87_RS08170	PA3360		HlyD family secretion protein	47.6911	153.062	0	7.87833	52.1579	-4.08956	1.63013	-2.50873	0.0121166	0.0402089	Defense mechanisms
IHMA87_00563_IG					106.728	94.1399	4.68646	3.93917	52.3734	-4.08297	1.54705	-2.6392	0.00831012	0.0316841
IHMA87_01497_IG	IHMA87_RS07710	PA3453		DUF480 domain-containing protein	70.1906	130.712	4.68646	3.93917	52.3821	-4.07726	1.55566	-2.62092	0.00876925	0.0326493	Function unknown
IHMA87_06218_IG					77.6904	118.07	0	7.87833	50.9097	-4.07286	1.60723	-2.53409	0.0112739	0.0383522
IHMA87_00245_IG	IHMA87_RS01320	PA0266		5-aminovalerate aminotransferase DavT	242.879	275.421	23.4323	0	135.433	-4.07196	1.50866	-2.69906	0.0069536	0.0291133	Amino acid transport and metabolism
IHMA87_03713_IG	IHMA87_RS19060	PA1452	flhA	flagellar biosynthesis protein FlhA	1.73073	0.225755	37.4917	11.8175	12.8164	4.07178	1.70467	2.38861	0.0169125	0.0495013	Intracellular trafficking, secretion, and vesicular transport
IHMA87_00006_IG	IHMA87_RS00030	PA0006	gmhB	D-glycero-beta-D-manno-heptose 1%2C7-bisphosphate 7-phosphatase	227.11	235.011	14.0594	7.87833	121.015	-4.06379	1.38503	-2.93408	0.00334543	0.0190836	Amino acid transport and metabolism
IHMA87_02868_IG	IHMA87_RS14695			hydrolase	1.34612	1.58029	46.8646	19.6958	17.3717	4.06293	1.54688	2.62654	0.00862582	0.0324418
IHMA87_06312_IG	IHMA87_RS32310			DNA methyltransferase	95.9592	98.4292	4.68646	3.93917	50.7535	-4.03939	1.549	-2.60775	0.00911394	0.0334886
IHMA87_00564_IG	IHMA87_RS02950	PA0575		bifunctional diguanylate cyclase/phosphodiesterase	173.457	167.962	2980.59	3604.34	1731.59	4.02008	1.22375	3.28505	0.00101966	0.0106226	Transcription
IHMA87_02428_IG	IHMA87_RS12370			ATPase AAA	109.997	160.512	4.68646	7.87833	70.7685	-4.0168	1.47586	-2.72167	0.00649532	0.0281506
IHMA87_04240_IG	IHMA87_RS21730	PA0989		hypothetical protein	140.766	51.0207	4.68646	3.93917	50.103	-4.00619	1.57263	-2.54745	0.0108515	0.0378013	Function unknown
IHMA87_05817_IG	IHMA87_RS29695			fimbrial protein	101.344	84.4324	0	7.87833	48.4136	-4.00555	1.60805	-2.49094	0.0127406	0.0417066
[truncated: 40 more rows]
