# Supplementary material for: Genome-wide screen in human plasma identifies multifaceted complement evasion of Pseudomonas aeruginosa
Source: PLoS Pathog. 2023 Jan 25;19(1):e1011023. doi: 10.1371/journal.ppat.1011023 (PMC9901815; doi:10.1371/journal.ppat.1011023)
Supplement: S2 Table — (XLSX) [file ppat.1011023.s007.xlsx]

## Sheet: Feuil1
Table 2S_RNAseq_differencial gene expression data
Gene_ID	Locus Tag AZPAE-15042 (Pseudomonas genome database)	PAO1_ID	Gene Name	Product Name	Normalized count in IHMA WT1	Normalized count in IHMA WT2	Normalized count in IHMA TnPsrg1	Normalized count in IHMA TnPsrg2	Base mean	Log2(FC)	StdErr	Wald-stats	P-value	P-adj	Function
IHMA87_01571	IHMA87_RS08080	PA3371		hypothetical protein	19.3421	30.0776	1135.37	1027.97	553.189	4.67564	0.187889	24.8851	1.07868e-136	1.85137e-133	Function unknown
IHMA87_01573	IHMA87_RS08090	PA3369		hypothetical protein	127.43	101.261	3319	3222.97	1692.66	4.59095	0.126017	36.4312	1.36597e-290	7.03337e-287	Function unknown
IHMA87_01572	IHMA87_RS08085	PA3370		hypothetical protein	32.9953	43.1112	1103.97	1091.1	567.794	4.30498	0.173272	24.8452	2.91268e-136	3.74934e-133	Function unknown
IHMA87_01220	IHMA87_RS06305	PA3733a		DUF3509 domain-containing protein	23.8932	29.075	276.499	296.022	156.372	2.76305	0.221289	12.4861	8.88527e-36	1.3456e-33	Function unknown
IHMA87_00707	IHMA87_RS03645	PA4231	pchA	isochorismate synthase	54.6129	62.1603	425.383	439.341	245.374	2.52994	0.186465	13.5679	6.20408e-42	1.45204e-39	Coenzyme transport and metabolism
IHMA87_00767	IHMA87_RS03970	PA4154		SH3 domain-containing protein	83.0572	55.1422	443.613	521.237	275.762	2.46077	0.188344	13.0653	5.19858e-39	8.63467e-37	Function unknown
IHMA87_00064	IHMA87_RS00365	PA0062		hypothetical protein	67.1284	56.1448	428.421	420.573	243.067	2.44635	0.186254	13.1345	2.08963e-39	3.58651e-37	Function unknown
IHMA87_00716	IHMA87_RS03690	PA4222		ABC transporter ATP-binding protein	67.1284	65.168	436.523	457.255	256.519	2.43836	0.181804	13.412	5.14079e-41	1.0588e-38	Defense mechanisms
IHMA87_01134	IHMA87_RS05860	PA3819		glycine zipper 2TM domain-containing protein	1168.49	1325.42	6597.48	6628.5	3929.97	2.34816	0.0880239	26.6764	8.83388e-157	2.27428e-153	Function unknown
IHMA87_00713	IHMA87_RS03675	PA4225	pchF	non-ribosomal peptide synthetase	314.024	317.819	1664.06	1775.28	1017.79	2.34428	0.113977	20.568	5.3142e-94	3.90897e-91	Secondary metabolites biosynthesis, transport and catabolism
IHMA87_00714	IHMA87_RS03680	PA4224	pchG	oxidoreductase	51.1996	36.0931	285.614	300.287	168.298	2.29909	0.21063	10.9153	9.74134e-28	1.0904e-25	Secondary metabolites biosynthesis, transport and catabolism
IHMA87_05665	IHMA87_RS28905	PA5183		hypothetical protein	68.2662	87.2249	431.459	470.052	264.251	2.2439	0.180784	12.412	2.24837e-35	3.2158e-33	Function unknown
IHMA87_01039	IHMA87_RS05375	PA3902		inhibitor of vertebrate lysozyme	98.986	91.2352	512.485	538.299	310.251	2.23288	0.167654	13.3184	1.80972e-40	3.32794e-38	Function unknown
IHMA87_03577	IHMA87_RS18380	PA1592		hypothetical protein	881.771	1049.71	4332.82	5132.18	2849.12	2.20932	0.107308	20.5886	3.47133e-94	2.97898e-91	Function unknown
IHMA87_00712	IHMA87_RS03670	PA4226	pchE	non-ribosomal peptide synthetase	302.647	297.768	1420.98	1486.93	877.082	2.17762	0.117128	18.5919	3.73889e-77	2.13906e-74	Secondary metabolites biosynthesis, transport and catabolism
IHMA87_02296	IHMA87_RS11685	PA2778		C39 family peptidase	126.292	168.434	775.817	690.149	440.173	2.12096	0.156462	13.5557	7.32861e-42	1.64065e-39	General function prediction only
IHMA87_00715	IHMA87_RS03685	PA4223		ABC transporter ATP-binding protein	122.879	99.2559	521.6	550.242	323.494	2.06421	0.16604	12.432	1.75158e-35	2.57683e-33	Defense mechanisms
IHMA87_02295	IHMA87_RS11680	PA2779		hypothetical protein	145.635	132.341	628.958	649.2	389.034	2.03374	0.152696	13.3189	1.79683e-40	3.32794e-38	Function unknown
IHMA87_00717	IHMA87_RS03695	PA4221	fptA	TonB-dependent siderophore receptor	186.594	215.556	866.97	920.482	547.401	2.01773	0.137854	14.6368	1.63608e-48	4.68009e-46	Inorganic ion transport and metabolism
IHMA87_05664	IHMA87_RS28900	PA5182		hypothetical protein	102.399	102.264	461.844	492.232	289.685	2.00735	0.168834	11.8895	1.34207e-32	1.72758e-30	Function unknown
IHMA87_06070	IHMA87_RS30995	PA5526		YgdI/YgdR family lipoprotein	102.399	124.321	451.716	539.152	304.397	1.91189	0.172242	11.1	1.25479e-28	1.46838e-26	Function unknown
IHMA87_02747	IHMA87_RS14055	PA2409		metal ABC transporter permease	162.701	162.419	29.3717	30.7112	96.3007	-1.89107	0.236848	-7.98433	1.41293e-15	9.32713e-14	Inorganic ion transport and metabolism
IHMA87_03229	IHMA87_RS16590	PA1889		hypothetical protein	36.4086	34.0879	164.076	207.3	110.468	1.88414	0.233556	8.06716	7.19497e-16	4.87459e-14	Function unknown
IHMA87_04424	IHMA87_RS22690	PA0833		OmpA family protein	637.151	675.742	2470.26	2543.06	1581.55	1.87458	0.0980596	19.1167	1.83264e-81	1.17953e-78	Cell wall/membrane/envelope biogenesis
IHMA87_02748	IHMA87_RS14060	PA2408		metal ABC transporter ATP-binding protein	261.687	242.626	56.7177	52.0384	153.267	-1.87352	0.206235	-9.08437	1.04296e-19	8.66163e-18	Inorganic ion transport and metabolism
IHMA87_00718	IHMA87_RS03700	PA4218		RhtX/FptX family siderophore transporter	97.8482	96.2482	398.037	421.426	253.39	1.86152	0.175099	10.6312	2.13279e-26	2.19635e-24	Function unknown
IHMA87_00544	IHMA87_RS02830	PA0567		YqaE/Pmp3 family membrane protein	18.2043	22.0569	106.346	146.731	73.3345	1.85416	0.259772	7.13765	9.49379e-13	4.70034e-11	Function unknown
IHMA87_02752	IHMA87_RS14080	PA2404		hypothetical protein	161.563	146.377	30.3845	27.2988	91.406	-1.8541	0.240611	-7.70579	1.30034e-14	7.60846e-13	Function unknown
IHMA87_02751	IHMA87_RS14075	PA2405		hypothetical protein	105.813	92.2378	14.1794	14.5025	56.6831	-1.84371	0.268272	-6.87252	6.30769e-12	2.8242e-10	Function unknown
IHMA87_00441	IHMA87_RS02305	PA0460		DUF2780 domain-containing protein	753.203	725.872	2681.94	2586.56	1686.89	1.78069	0.0958169	18.5843	4.30191e-77	2.21505e-74	Function unknown
IHMA87_01276	IHMA87_RS06580	PA3692	lptF	OmpA family protein	372.051	360.931	1277.16	1384.56	848.676	1.78068	0.11725	15.187	4.31329e-52	1.38807e-49	Cell wall/membrane/envelope biogenesis
IHMA87_02297	IHMA87_RS11690	PA2777		formate/nitrite transporter family protein	43.2352	46.1189	207.627	193.651	122.658	1.76294	0.221568	7.95669	1.7671e-15	1.15174e-13	Inorganic ion transport and metabolism
IHMA87_03908	IHMA87_RS20030	PA1324		hypothetical protein	131.981	118.305	482.1	452.137	296.131	1.72707	0.165576	10.4307	1.79653e-25	1.77891e-23	Function unknown
IHMA87_00332	IHMA87_RS01760	PA0355	pfpI	type 1 glutamine amidotransferase	43.2352	42.1086	196.486	180.002	115.458	1.72571	0.225301	7.65957	1.8656e-14	1.07933e-12	General function prediction only
IHMA87_00710	IHMA87_RS03660	PA4228	pchD	(2%2C3-dihydroxybenzoyl)adenylate synthase	36.4086	43.1112	164.076	194.504	109.525	1.72109	0.230962	7.45184	9.20443e-14	5.04188e-12	Secondary metabolites biosynthesis, transport and catabolism
IHMA87_00709	IHMA87_RS03655	PA4229	pchC	thioesterase	9.10216	11.0284	75.9612	76.778	43.2174	1.71664	0.279511	6.14158	8.1705e-10	2.80514e-08	Secondary metabolites biosynthesis, transport and catabolism
IHMA87_02749	IHMA87_RS14065	PA2407		zinc ABC transporter substrate-binding protein	151.323	183.473	43.5511	29.8581	102.051	-1.71153	0.23723	-7.21464	5.40759e-13	2.76406e-11	Inorganic ion transport and metabolism
IHMA87_01277	IHMA87_RS06585	PA3691		DUF4398 domain-containing protein	233.243	198.512	746.445	779.723	489.481	1.70745	0.140903	12.1179	8.48916e-34	1.15028e-31	Function unknown
IHMA87_02753	IHMA87_RS14085	PA2403		PepSY domain-containing protein	129.706	160.414	27.346	34.1235	87.8972	-1.69492	0.244089	-6.94386	3.81532e-12	1.76983e-10	Function unknown
IHMA87_04493	IHMA87_RS23030	PA0763	mucA	sigma factor AlgU negative regulatory protein	1845.46	1791.62	5895.6	5978.44	3877.78	1.67307	0.0806626	20.7416	1.46033e-95	1.50385e-92	Signal transduction mechanisms
IHMA87_05582	IHMA87_RS28500	PA5107	blc	lipocalin family protein	380.015	281.726	1119.16	1132.05	728.238	1.66671	0.134968	12.349	4.93321e-35	6.86516e-33	Cell wall/membrane/envelope biogenesis
IHMA87_03909	IHMA87_RS20035	PA1323		DUF883 domain-containing protein	59.164	82.212	280.55	261.898	170.956	1.64717	0.203085	8.11071	5.03235e-16	3.45487e-14	Function unknown
IHMA87_02585	IHMA87_RS13175	PA2562		integral membrane protein	344.744	315.814	1103.97	1082.57	711.774	1.64645	0.122047	13.4903	1.78448e-41	3.82845e-39	Function unknown
IHMA87_05956	IHMA87_RS30400	PA5424		GlsB/YeaQ/YmgE family stress response membrane protein	539.303	582.502	1773.44	1871.68	1191.73	1.63991	0.105851	15.4926	3.88998e-54	1.3353e-51	Function unknown
IHMA87_04708	IHMA87_RS24110	PA4390		DUF481 domain-containing protein	220.727	268.693	823.419	818.112	532.738	1.63559	0.13806	11.8469	2.23212e-32	2.80322e-30	Function unknown
IHMA87_00306	IHMA87_RS01630	PA0329		DUF1508 domain-containing protein	351.571	435.122	1290.33	1275.37	838.097	1.62057	0.123185	13.1556	1.57966e-39	2.80471e-37	Function unknown
IHMA87_01192	IHMA87_RS06165	PA3762		hypothetical protein	194.559	216.558	627.946	741.334	445.099	1.61028	0.148644	10.8332	2.39729e-27	2.57159e-25	Function unknown
IHMA87_00788	IHMA87_RS04070	PA4133		cytochrome-c oxidase%2C cbb3-type subunit I	1434.73	1236.19	401.075	430.81	875.7	-1.60423	0.120102	-13.3573	1.07428e-40	2.12749e-38	Posttranslational modification, protein turnover, chaperones
IHMA87_00708	IHMA87_RS03650	PA4230	pchB	isochorismate lyase	15.9288	17.0439	86.0893	89.5743	52.1591	1.57608	0.270618	5.82402	5.74483e-09	1.76072e-07	Amino acid transport and metabolism
IHMA87_05365	IHMA87_RS27395	PA4876	osmE	osmotically-inducible lipoprotein OsmE	139.946	178.46	528.69	521.237	342.083	1.57101	0.160221	9.80525	1.06877e-22	1.00057e-20	Translation, ribosomal structure and biogenesis
IHMA87_02746	IHMA87_RS14050	PA2410		metal ABC transporter substrate-binding protein	288.993	295.763	93.179	75.9249	188.465	-1.56583	0.191409	-8.18056	2.82537e-16	1.99285e-14	Inorganic ion transport and metabolism
IHMA87_00061	IHMA87_RS00350	PA0059	osmC	OsmC family protein	28.4442	39.1008	153.948	128.816	87.5773	1.55578	0.244848	6.35408	2.09678e-10	7.93848e-09	Posttranslational modification, protein turnover, chaperones
IHMA87_01880	IHMA87_RS09620	PA3069		hypothetical protein	195.696	216.558	636.048	672.234	430.134	1.55239	0.144234	10.763	5.14778e-27	5.40937e-25	Function unknown
IHMA87_04164	IHMA87_RS21355	PA1048		OmpA family protein	791.888	875.257	2559.38	2492.72	1679.81	1.551	0.0975697	15.8963	6.71835e-57	2.47091e-54	Cell wall/membrane/envelope biogenesis
IHMA87_02742	IHMA87_RS14030	PA2414		sorbosone dehydrogenase family protein	29.582	28.0724	137.743	110.048	76.3614	1.54243	0.251861	6.12412	9.11881e-10	3.10945e-08	Carbohydrate transport and metabolism
IHMA87_00787	IHMA87_RS04065	PA4134		hypothetical protein	369.775	257.664	86.0893	94.6928	202.055	-1.5385	0.1996	-7.7079	1.27909e-14	7.57014e-13	Function unknown
IHMA87_03936	IHMA87_RS20175	PA1296		D-2-hydroxyacid dehydrogenase	167.252	174.45	511.472	562.185	353.84	1.52285	0.154167	9.87794	5.1891e-23	4.9479e-21	Amino acid transport and metabolism
IHMA87_04636	IHMA87_RS23755			alpha/beta fold hydrolase	121.741	109.282	391.96	354.032	244.254	1.51434	0.175893	8.60944	7.34205e-18	5.55944e-16
IHMA87_00725	IHMA87_RS03740	PA4211	phzB1	phenazine biosynthesis protein	435.766	430.109	146.858	131.376	286.027	-1.49409	0.163715	-9.12617	7.09683e-20	6.09026e-18	General function prediction only
IHMA87_04522	IHMA87_RS23175			hypothetical protein	3.41331	7.0181	47.6023	52.0384	27.518	1.4937	0.288027	5.18598	2.14885e-07	5.37109e-06
IHMA87_05659	IHMA87_RS28880	PA5178		peptidoglycan-binding protein LysM	2499.68	2959.63	7893.88	7860.36	5303.39	1.48977	0.0902527	16.5067	3.28505e-61	1.30113e-58	Function unknown
IHMA87_00443	IHMA87_RS02315	PA0462		ATP-dependent zinc protease	122.879	116.3	370.69	381.331	247.8	1.48763	0.172611	8.61838	6.79053e-18	5.29764e-16	Posttranslational modification, protein turnover, chaperones
IHMA87_05583	IHMA87_RS28505	PA5108		outer membrane protein assembly factor BamE	159.288	151.39	462.857	484.554	314.522	1.47553	0.158889	9.28655	1.59377e-20	1.3909e-18	Function unknown
IHMA87_04494	IHMA87_RS23035	PA0762	algU	RNA polymerase sigma-H factor	1699.83	1830.72	5030.65	4987.15	3387.09	1.47126	0.0841023	17.4937	1.59903e-68	7.48492e-66	Transcription
IHMA87_04531	IHMA87_RS23220			hypothetical protein	19.3421	32.0827	109.384	109.195	67.501	1.46907	0.259532	5.66046	1.50965e-08	4.39164e-07
IHMA87_02577	IHMA87_RS13135	PA2569		hypothetical protein	86.4705	92.2378	280.55	291.756	187.754	1.46774	0.18993	7.72781	1.09414e-14	6.62794e-13	Function unknown
IHMA87_01157	IHMA87_RS05975	PA3796		DUF937 domain-containing protein	195.696	211.545	579.33	631.285	404.464	1.4606	0.147096	9.92957	3.0959e-23	3.0077e-21	Function unknown
IHMA87_05369	IHMA87_RS27415	PA4880		bacterioferritin	96.7104	77.1991	269.409	285.785	182.276	1.45586	0.194736	7.47606	7.65834e-14	4.28617e-12	Inorganic ion transport and metabolism
IHMA87_01215	IHMA87_RS06280	PA3739		sodium:proton antiporter	103.537	114.295	297.768	384.743	225.086	1.44804	0.187506	7.72262	1.13963e-14	6.82321e-13	Inorganic ion transport and metabolism
IHMA87_04492	IHMA87_RS23025	PA0764	mucB	sigma factor AlgU regulatory protein MucB	1647.49	1515.91	4488.8	4321.75	2993.49	1.4437	0.0870217	16.5901	8.21399e-62	3.52449e-59	Signal transduction mechanisms
IHMA87_02757	IHMA87_RS14105			TonB-dependent siderophore receptor	125.155	167.432	36.4614	43.5075	93.1388	-1.44312	0.240211	-6.00773	1.88141e-09	5.97985e-08
IHMA87_02750	IHMA87_RS14070	PA2406		hypothetical protein	76.2306	86.2223	19.2435	17.0618	49.6895	-1.42311	0.271118	-5.24903	1.52904e-07	3.97627e-06	Function unknown
IHMA87_00063	IHMA87_RS00360	PA0061		hypothetical protein	108.088	114.295	324.101	348.06	223.636	1.42137	0.178958	7.94246	1.98208e-15	1.27572e-13	Function unknown
IHMA87_01051	IHMA87_RS05435	PA3891		ABC transporter ATP-binding protein	87.6083	60.1551	231.935	238.012	154.427	1.41128	0.208993	6.75276	1.45059e-11	6.12219e-10	General function prediction only
IHMA87_04659	IHMA87_RS23870	PA4344		amidohydrolase	26.1687	22.0569	103.307	90.4274	60.49	1.39675	0.262526	5.32042	1.03526e-07	2.73361e-06	General function prediction only
IHMA87_04660	IHMA87_RS23875	PA4345		YceI family protein	60.3018	48.1241	185.345	167.205	115.244	1.38285	0.223884	6.17666	6.54707e-10	2.27776e-08	Function unknown
IHMA87_01539	IHMA87_RS07920	PA3403a		DUF3509 domain-containing protein	4.55108	1.00259	34.4357	41.8013	20.4477	1.3706	0.285769	4.79619	1.61711e-06	3.45497e-05	Function unknown
IHMA87_02578	IHMA87_RS13140	PA2568		hypothetical protein	88.746	66.1706	223.832	245.689	156.11	1.36102	0.206094	6.60386	4.0058e-11	1.65007e-09	Function unknown
IHMA87_01425	IHMA87_RS07330	PA3540	algD	UDP-glucose/GDP-mannose dehydrogenase family protein	15.9288	13.0336	72.9227	63.9816	41.4667	1.35945	0.27899	4.87276	1.1005e-06	2.42158e-05	Cell wall/membrane/envelope biogenesis
IHMA87_05363	IHMA87_RS27385	PA4874		phosphate starvation-inducible protein	468.761	456.176	1223.48	1206.27	838.671	1.3375	0.113188	11.8167	3.20051e-32	3.92367e-30	Function unknown
IHMA87_02328	IHMA87_RS11845			hypothetical protein	9.10216	17.0439	61.7817	66.5409	38.6172	1.32481	0.282215	4.69433	2.67488e-06	5.42242e-05
IHMA87_05746	IHMA87_RS29310	PA5261	algR	response regulator transcription factor	1092.26	1017.62	2742.7	2668.46	1880.26	1.32277	0.0931584	14.1992	9.26632e-46	2.51117e-43	Transcription
IHMA87_05695	IHMA87_RS29060	PA5212		DUF2388 domain-containing protein	21.6176	14.0362	70.8971	78.4841	46.2588	1.31228	0.275465	4.76389	1.89901e-06	3.9587e-05	Function unknown
IHMA87_00719	IHMA87_RS03705	PA4217	phzS	flavin-dependent oxidoreductase	700.866	603.556	273.46	220.95	449.708	-1.30058	0.149201	-8.71697	2.85754e-18	2.29898e-16	Coenzyme transport and metabolism
IHMA87_06059	IHMA87_RS30935	PA5514		class D beta-lactamase	108.088	130.336	336.255	318.202	223.22	1.29204	0.180253	7.16792	7.61469e-13	3.80661e-11	Defense mechanisms
IHMA87_00731	IHMA87_RS03780	PA4204	ppgL	lactonase family protein	133.119	108.279	343.344	313.083	224.457	1.28344	0.181296	7.07929	1.44896e-12	7.0384e-11	Carbohydrate transport and metabolism
IHMA87_02942	IHMA87_RS15085	PA2194	hcnB	cyanide-forming glycine dehydrogenase subunit HcnB	1064.95	790.037	373.729	342.088	642.702	-1.28094	0.144259	-8.87946	6.71865e-19	5.49117e-17	Energy production and conversion
IHMA87_00267	IHMA87_RS01430	PA0290		sensor domain-containing diguanylate cyclase	70.5417	74.1913	214.717	197.917	139.342	1.27365	0.20824	6.11624	9.58069e-10	3.2312e-08	Signal transduction mechanisms
IHMA87_02941	IHMA87_RS15080	PA2195	hcnC	cyanide-forming glycine dehydrogenase subunit HcnC	1108.19	827.133	414.242	336.97	671.633	-1.26998	0.147424	-8.61443	7.02903e-18	5.40186e-16	Amino acid transport and metabolism
IHMA87_01769	IHMA87_RS09065	PA3177		GGDEF domain-containing protein	76.2306	57.1474	187.371	197.063	129.453	1.26929	0.216337	5.86719	4.43235e-09	1.3916e-07	Signal transduction mechanisms
IHMA87_05187	IHMA87_RS26540	PA4713		DUF4345 domain-containing protein	58.0263	63.1629	162.05	191.945	118.796	1.26675	0.220728	5.73898	9.52472e-09	2.868e-07	Function unknown
IHMA87_03180	IHMA87_RS16325	PA1345		RimK family alpha-L-glutamate ligase	155.874	104.269	359.55	340.382	240.019	1.26223	0.186248	6.77714	1.22577e-11	5.30379e-10	Translation, ribosomal structure and biogenesis
IHMA87_03335	IHMA87_RS17135	PA1797a		hypothetical protein	28.4442	28.0724	102.294	90.4274	62.3096	1.25613	0.25934	4.84357	1.27528e-06	2.78238e-05	Function unknown
IHMA87_02967	IHMA87_RS15210	PA2176		nad-dependent epimerase dehydratase	13.6532	9.02327	68.8715	44.3606	33.9771	1.25234	0.28584	4.38126	1.17993e-05	0.000210954	General function prediction only
IHMA87_02771	IHMA87_RS14175	PA2384		hypothetical protein	52.3374	69.1784	11.141	16.2087	37.2164	-1.25137	0.282466	-4.43017	9.41604e-06	0.000172538	Inorganic ion transport and metabolism
IHMA87_04521	IHMA87_RS23170	PA0737		hypothetical protein	4.55108	4.01034	31.3973	42.6544	20.6533	1.24579	0.28681	4.34361	1.40163e-05	0.000248006	Function unknown
IHMA87_02256	IHMA87_RS11475	PA2815		acyl-CoA dehydrogenase	369.775	321.83	865.957	843.704	600.317	1.23815	0.128911	9.60469	7.6384e-22	7.02323e-20	Lipid transport and metabolism
IHMA87_00469	IHMA87_RS02450	PA0490		hypothetical protein	61.4396	58.1499	170.153	168.912	114.664	1.23335	0.220305	5.59837	2.16373e-08	6.15526e-07	Function unknown
IHMA87_02966	IHMA87_RS15205	PA2177		PAS domain-containing hybrid sensor histidine kinase/response regulator	37.5464	29.075	97.2303	113.461	69.3281	1.21449	0.254568	4.77079	1.83508e-06	3.85667e-05	Signal transduction mechanisms
IHMA87_05543	IHMA87_RS28300	PA5061		phasin family protein	557.507	637.644	1432.12	1434.04	1015.33	1.21178	0.110885	10.9283	8.44039e-28	9.65768e-26	Function unknown
IHMA87_05267	IHMA87_RS26930	PA4785		acetyl-CoA C-acetyltransferase	91.0216	86.2223	249.153	219.244	161.41	1.20528	0.199173	6.05142	1.43575e-09	4.7389e-08	Lipid transport and metabolism
IHMA87_03611	IHMA87_RS18540	PA0794		aconitate hydratase AcnA	1333.47	1213.13	3118.46	2883.44	2137.12	1.20288	0.0946635	12.7069	5.41696e-37	8.71623e-35	Energy production and conversion
IHMA87_03819	IHMA87_RS19585	PA2694		thioredoxin family protein	120.604	103.266	282.576	291.756	199.55	1.20145	0.185341	6.48237	9.02936e-11	3.49565e-09	Energy production and conversion
IHMA87_03510	IHMA87_RS18040	PA1658		type VI secretion system contractile sheath large subunit	1184.42	1229.17	534.767	483.701	858.014	-1.19565	0.113985	-10.4896	9.64796e-26	9.74065e-24	Function unknown
IHMA87_06052	IHMA87_RS30900	PA5508		glutamine synthetase	45.5108	95.2456	197.499	203.035	135.323	1.19063	0.232039	5.13117	2.87944e-07	7.09388e-06	Amino acid transport and metabolism
IHMA87_01158	IHMA87_RS05980	PA3795		aldo/keto reductase	144.497	154.398	369.678	373.653	260.556	1.19046	0.167426	7.11038	1.15725e-12	5.67491e-11	Energy production and conversion
IHMA87_01491	IHMA87_RS07680	PA3459		N-acetylglutaminylglutamine amidotransferase	158.15	148.383	411.203	352.326	267.515	1.1889	0.169829	7.00061	2.54855e-12	1.19295e-10	Amino acid transport and metabolism
IHMA87_02175					47.7863	45.1163	149.897	117.726	90.1314	1.18146	0.239281	4.93756	7.91076e-07	1.79438e-05
IHMA87_03564	IHMA87_RS18315	PA1605		amidohydrolase family protein	40.9597	38.0982	108.371	124.551	77.995	1.18078	0.245975	4.80042	1.58334e-06	3.41114e-05	General function prediction only
IHMA87_02588	IHMA87_RS13190	PA2559a		hypothetical protein	4.55108	5.01293	40.5126	30.7112	20.197	1.17095	0.28674	4.08365	4.43337e-05	0.000722387	Function unknown
IHMA87_00294	IHMA87_RS01565	PA0315		DUF4399 domain-containing protein	1611.08	1935.99	4099.88	4028.28	2918.81	1.16035	0.0970009	11.9622	5.60478e-33	7.39974e-31	Function unknown
IHMA87_04491	IHMA87_RS23020	PA0765	mucC	positive regulator for alginate biosynthesis MucC	427.801	449.158	953.059	1080.86	727.72	1.15619	0.122688	9.42377	4.35184e-21	3.86338e-19	Signal transduction mechanisms
IHMA87_05542	IHMA87_RS28295			phasin family protein	4124.41	4045.43	9490.08	8844.82	6626.19	1.14439	0.0779391	14.6832	8.26337e-49	2.50283e-46
IHMA87_01490	IHMA87_RS07675	PA3460		N-acetylglutaminylglutamine synthetase	60.3018	51.1318	136.73	162.087	102.563	1.14073	0.229895	4.96194	6.97929e-07	1.61875e-05	Coenzyme transport and metabolism
IHMA87_05191	IHMA87_RS26560	PA4717		neutral zinc metallopeptidase	283.305	242.626	608.702	615.077	437.427	1.14062	0.142515	8.00352	1.20912e-15	8.08541e-14	General function prediction only
IHMA87_05066	IHMA87_RS25935	PA4607		DUF3015 domain-containing protein	3428.1	3577.22	8119.74	7507.18	5658.06	1.13405	0.0805872	14.0724	5.61517e-45	1.44563e-42	Function unknown
IHMA87_03511	IHMA87_RS18045	PA1657		type VI secretion system contractile sheath small subunit	393.668	379.98	169.14	159.528	275.579	-1.12726	0.162931	-6.91864	4.56013e-12	2.09644e-10	Function unknown
IHMA87_03172	IHMA87_RS16285	PA1959	bacA	undecaprenyl-diphosphate phosphatase	203.661	221.571	463.87	511	350.025	1.10533	0.152778	7.23486	4.66003e-13	2.42368e-11	Defense mechanisms
IHMA87_06053	IHMA87_RS30905	PA5509		N-formylglutamate amidohydrolase	20.4799	37.0956	94.1918	82.7496	58.6292	1.09902	0.266505	4.1238	3.72667e-05	0.00061502	Amino acid transport and metabolism
IHMA87_03991	IHMA87_RS20455	PA1243		response regulator	32.9953	29.075	104.32	77.631	61.0053	1.08834	0.262008	4.15386	3.26911e-05	0.000546515	Signal transduction mechanisms
IHMA87_05464	IHMA87_RS27890	PA4972		DUF3298 and DUF4163 domain-containing protein	161.563	196.507	416.267	403.511	294.462	1.08579	0.16369	6.63318	3.2854e-11	1.36424e-09	Function unknown
IHMA87_04490	IHMA87_RS23015	PA0766	mucD	DegQ family serine endoprotease	5596.69	5364.83	12098.1	11313.7	8593.32	1.07493	0.0769116	13.9762	2.17956e-44	5.34407e-42	Posttranslational modification, protein turnover, chaperones
IHMA87_03056	IHMA87_RS15670	PA4266	fusA1	elongation factor G	186.594	166.429	371.703	427.397	288.031	1.07444	0.165311	6.49954	8.05681e-11	3.14277e-09	Translation, ribosomal structure and biogenesis
IHMA87_06054	IHMA87_RS30910	PA5510		APC family permease	35.2709	75.1939	150.91	143.319	101.173	1.06364	0.245721	4.32864	1.50034e-05	0.00026366	Amino acid transport and metabolism
IHMA87_01575	IHMA87_RS08100	PA3368.1		tRNA-Arg	20.4799	56.1448	235.986	205.594	129.551	1.05998	0.28621	3.70351	0.000212635	0.00291962	Function unknown
IHMA87_04692	IHMA87_RS24040	PA4377		hypothetical protein	83.0572	107.277	209.653	239.718	159.926	1.05664	0.202716	5.21242	1.8639e-07	4.74485e-06	Function unknown
IHMA87_03992	IHMA87_RS20460	PA1242		S8/S53 family peptidase	34.1331	18.0465	91.1534	68.2471	52.895	1.05613	0.272868	3.87048	0.000108619	0.00159795	Posttranslational modification, protein turnover, chaperones
IHMA87_03492	IHMA87_RS17950	PA1676		hypothetical protein	63.7151	62.1603	130.653	181.708	109.559	1.05242	0.229559	4.58452	4.5503e-06	8.84131e-05	Function unknown
IHMA87_00858	IHMA87_RS04430	PA4067	oprG	OmpW family protein	7398.92	6204	3230.88	3199.08	5008.22	-1.05212	0.0925754	-11.365	6.24642e-30	7.47973e-28	Cell wall/membrane/envelope biogenesis
IHMA87_00163	IHMA87_RS00875	PA0162	opdC	OprD family porin	197.972	200.517	94.1918	75.9249	142.151	-1.04535	0.206362	-5.06562	4.07074e-07	9.79451e-06	Function unknown
IHMA87_02943	IHMA87_RS15090	PA2193	hcnA	cyanide-forming glycine dehydrogenase subunit HcnA	194.559	156.403	81.0252	66.5409	124.632	-1.03359	0.218075	-4.73963	2.14114e-06	4.4276e-05	General function prediction only
IHMA87_01944	IHMA87_RS09940	PA3023		lipid kinase YegS	138.808	105.271	289.665	261.898	198.911	1.03236	0.189855	5.43763	5.39944e-08	1.44801e-06	General function prediction only
IHMA87_00994	IHMA87_RS05120	PA3952		DUF2076 domain-containing protein	208.212	199.514	426.395	447.871	320.498	1.01502	0.15491	6.5523	5.66592e-11	2.2792e-09	Function unknown
IHMA87_04095	IHMA87_RS20995	PA1111		hypothetical protein	10.2399	7.0181	40.5126	35.8297	23.4001	1.01407	0.288124	3.51955	0.000432285	0.00542443	Function unknown
IHMA87_02100	IHMA87_RS10695	PA2865		lytic transglycosylase F	308.336	292.755	626.933	638.963	466.747	1.01187	0.13577	7.45286	9.13412e-14	5.04188e-12	Cell wall/membrane/envelope biogenesis
IHMA87_00711	IHMA87_RS03665	PA4227	pchR	helix-turn-helix transcriptional regulator	111.501	81.2094	216.743	219.244	157.174	1.00811	0.20394	4.94316	7.68668e-07	1.75127e-05	Transcription
